# Supplementary material for: Correction: Willingness to pay for a National Health Insurance (NHI) in Saudi Arabia: a cross-sectional study
Source: BMC Public Health. 2023 Jun 21;23:1204. doi: 10.1186/s12889-023-16089-6 (PMC10286399; doi:10.1186/s12889-023-16089-6)
Supplement: Supplementary file 1 — Additional file 1: Supplementary file 1. Full datasets. [file 12889_2023_16089_MOESM1_ESM.zip]

Archive with 3 entries (3 files):
- Data (1).xlsx
- Data.xlsx
- Survey questions with codes.pdf
