# Supplementary material for: Correction: Willingness to pay for a National Health Insurance (NHI) in Saudi Arabia: a cross-sectional study
Source: BMC Public Health. 2023 Jun 21;23:1204. doi: 10.1186/s12889-023-16089-6 (PMC10286399; doi:10.1186/s12889-023-16089-6)
Supplement: Supplementary file 1 — Additional file 1: Supplementary file 1. Full datasets. [file 12889_2023_16089_MOESM1_ESM.zip › Data (1).xlsx]

## Sheet: نظام تأمين صحي وطني (الردود) - 
A	A1	A2	A3	A4	A5	A6	A7	A8	A9	A10	A11	A12	A13
I understand the scenario now take me to the questions	1		300	1	5	1	3	2	1	4	3	3	county
I understand the scenario now take me to the questions	1		50	2	5	2	2	1	3	4	1	3	city
I understand the scenario now take me to the questions	1		100	2	4	2	1	2	3	3	2	3	city
I understand the scenario now take me to the questions	1		100	2	4	2	1	2	3	3	2	3	city
I understand the scenario now take me to the questions	2	financially incapable		1	3	1	3	2	1	3	2	3	county
I understand the scenario now take me to the questions	2	The government's responsibility is to provide free health services		1	4	2	1	1	2	3	2	3	city
I understand the scenario now take me to the questions	2	The government's responsibility is to provide free health services		1	3	2	1	1	3	3	2	3	city
I understand the scenario now take me to the questions	1		150	1	5	1	3	1	3	3	2	3	city
I understand the scenario now take me to the questions	1		50	1	3	1	3	2	1	3	3	3	city
I understand the scenario now take me to the questions	1		150	2	5	2	4	1	3	3	3	3	city
I understand the scenario now take me to the questions	2	Do not use public healthcare services		2	2	2	1	2	2	3	1	3	city
I understand the scenario now take me to the questions	2	The government's responsibility is to provide free health services		1	4	2	1	2	2	3	1	3	city
I understand the scenario now take me to the questions	2	financially incapable		1	3	2	2	2	3	3	1	3	county
I understand the scenario now take me to the questions	1		50	1	3	2	1	1	3	3	1	3	county
I understand the scenario now take me to the questions	1		500	2	2	1	1	1	3	3	1	3	city
I understand the scenario now take me to the questions	1		500	2	2	1	1	1	3	3	1	3	city
I understand the scenario now take me to the questions	2	The government's responsibility is to provide free health services		1	3	2	1	1	2	3	1	3	city
I understand the scenario now take me to the questions	2	The government's responsibility is to provide free health services		1	3	2	1	1	2	3	1	3	city
I understand the scenario now take me to the questions	2	financially incapable		1	4	1	2	2	1	2	2	3	city
I understand the scenario now take me to the questions	1		100	2	4	2	4	2	1	1	2	3	city
I understand the scenario now take me to the questions	1		50	2	4	2	1	2	3	1	1	3	county
I understand the scenario now take me to the questions	2	financially incapable		2	3	1	1	2	1	1	1	3	county
I understand the scenario now take me to the questions	1		250	1	2	2	1	1	3	1	1	3	city
I understand the scenario now take me to the questions	1		0	1	4	1	3	2	1	5	1	4	city
I understand the scenario now take me to the questions	1		166	1	2	1	2	1	1	3	2	4	county
I understand the scenario now take me to the questions	1		100	2	3	2	3	2	1	3	3	4	small town
I understand the scenario now take me to the questions	1		25	1	4	2	1	1	3	3	1	4	city
I understand the scenario now take me to the questions	2	The government's responsibility is to provide free health services		1	1	1	1	1	2	3	1	4	county
I understand the scenario now take me to the questions	1		50	2	4	2	3	2	1	3	2	4	city
I understand the scenario now take me to the questions	1		25	1	5	2	1	1	3	3	2	4	city
I understand the scenario now take me to the questions	1		25	1	5	2	1	1	3	3	2	4	city
I understand the scenario now take me to the questions	2	The government's responsibility is to provide free health services		1	2	1	2	2	1	3	3	4	small town
I understand the scenario now take me to the questions	1		250	2	1	1	3	2	1	3	3	4	small town
I understand the scenario now take me to the questions	1		50	2	2	1	3	2	2	2	3	4	city
I understand the scenario now take me to the questions	2	financially incapable		1	4	1	2	1	3	2	1	5	city
I understand the scenario now take me to the questions	2	financially incapable		1	4	1	2	1	3	2	1	5	city
I understand the scenario now take me to the questions	2	financially incapable		1	4	1	2	1	3	2	1	5	city
I understand the scenario now take me to the questions	1		100	1	2	1	3	2	1	1	2	5	city
I understand the scenario now take me to the questions	1		10	1	5	1	1	1	2	1	1	5	city
I understand the scenario now take me to the questions	1		10	1	5	1	1	1	2	1	1	5	city
I understand the scenario now take me to the questions	1		100	2	3	1	1	1	3	1	1	5	city
I understand the scenario now take me to the questions	1		100	1	5	1	1	1	2	1	1	5	city
I understand the scenario now take me to the questions	1		150	2	2	1	1	1	2	1	1	5	city
I understand the scenario now take me to the questions	1		500	2	4	1	1	1	3	1	1	5	city
I understand the scenario now take me to the questions	1		50	1	5	1	1	1	3	1	1	5	city
I understand the scenario now take me to the questions	2	financially incapable		2	3	1	1	1	3	1	1	5	small town
I understand the scenario now take me to the questions	2	Because the government has provided enormous capabilities for the health sector, and the problem is not material as much as there is corruption in the health system		2	2	2	2	2	1	3	2	3	city
I understand the scenario now take me to the questions	1		150	2	1	1	3	2	3	3	1	3	city
I understand the scenario now take me to the questions	1		150	2	1	1	3	2	3	3	1	3	city
I understand the scenario now take me to the questions	2	financially incapable		2	1	2	2	1	3	3	1	3	city
I understand the scenario now take me to the questions	1		10	1	5	1	2	2	3	1	1	3	city
I understand the scenario now take me to the questions	1		50	2	3	2	2	2	3	3	2	5	county
I understand the scenario now take me to the questions	1		50	2	3	2	2	2	3	3	2	5	county
I understand the scenario now take me to the questions	2	The government's responsibility is to provide free health services		1	4	1	2	2	1	3	2	5	city
I understand the scenario now take me to the questions	2	I don’t know		1	5	2	4	3	1	3	3	5	county
I understand the scenario now take me to the questions	1		50	1	3	2	3	2	1	3	3	5	small town
I understand the scenario now take me to the questions	1		150	1	3	1	2	1	1	3	3	5	city
I understand the scenario now take me to the questions	2	financially incapable		1	4	2	1	2	3	3	1	5	county
I understand the scenario now take me to the questions	1		200	1	3	2	1	1	3	3	1	5	city
I understand the scenario now take me to the questions	2	financially incapable		1	3	2	1	1	3	3	1	5	city
I understand the scenario now take me to the questions	2	The government's responsibility is to provide free health services		1	4	2	1	1	3	3	1	5	city
I understand the scenario now take me to the questions	2	financially incapable		1	3	2	1	1	2	3	1	5	county
I understand the scenario now take me to the questions	1		50	1	4	2	4	2	3	1	2	5	city
I understand the scenario now take me to the questions	2	The government's responsibility is to provide free health services		2	4	2	1	1	3	1	3	5	city
I understand the scenario now take me to the questions	1		50	1	2	2	2	2	3	1	1	5	county
I understand the scenario now take me to the questions	1		100	1	4	2	1	1	3	1	1	5	city
I understand the scenario now take me to the questions	2	Do not use public healthcare services		1	3	2	1	1	3	1	1	5	county
I understand the scenario now take me to the questions	2	financially incapable		1	2	2	1	1	3	1	1	5	county
I understand the scenario now take me to the questions	2	financially incapable		1	4	2	1	1	3	1	1	5	county
I understand the scenario now take me to the questions	1		10	2	5	1	3	2	2	3	3	5	city
I understand the scenario now take me to the questions	1		50	1	4	2	4	2	1	4	3	2	city
I understand the scenario now take me to the questions	1		50	1	4	2	4	2	1	4	3	2	city
I understand the scenario now take me to the questions	2	The government's responsibility is to provide free health services		1	4	2	4	3	3	3	2	2	city
I understand the scenario now take me to the questions	1		500	2	4	2	2	2	1	3	2	2	city
I understand the scenario now take me to the questions	2	financially incapable		1	1	1	2	2	1	3	2	2	city
I understand the scenario now take me to the questions	2	The government's responsibility is to provide free health services		1	5	1	2	2	2	3	2	2	city
I understand the scenario now take me to the questions	2	The government's responsibility is to provide free health services		1	5	1	2	2	1	3	2	2	city
I understand the scenario now take me to the questions	2	financially incapable		2	4	2	2	2	3	3	2	2	city
I understand the scenario now take me to the questions	2	financially incapable		1	1	1	2	2	1	3	2	2	city
I understand the scenario now take me to the questions	2	The government's responsibility is to provide free health services		1	3	2	3	2	3	3	2	2	city
I understand the scenario now take me to the questions	2	The government's responsibility is to provide free health services		1	2	2	4	2	1	3	2	2	city
I understand the scenario now take me to the questions	1		10	2	4	2	1	1	2	3	2	2	city
I understand the scenario now take me to the questions	1		75	2	2	1	1	1	1	3	2	2	city
I understand the scenario now take me to the questions	1		100	2	3	1	2	1	1	3	2	2	city
I understand the scenario now take me to the questions	1		50	2	3	1	3	2	2	3	4	2	city
I understand the scenario now take me to the questions	2	the company I work in provide health insurance		2	4	1	3	2	2	3	4	2	city
I understand the scenario now take me to the questions	1		100	2	3	2	2	2	2	3	3	2	city
I understand the scenario now take me to the questions	1		100	2	4	2	2	2	1	3	3	2	city
I understand the scenario now take me to the questions	1		100	2	2	2	2	2	1	3	3	2	city
I understand the scenario now take me to the questions	1		100	2	4	2	2	2	1	3	3	2	city
I understand the scenario now take me to the questions	1		500	2	5	1	2	2	2	3	3	2	city
I understand the scenario now take me to the questions	2	Do not use public healthcare services		2	3	1	2	2	2	3	3	2	city
I understand the scenario now take me to the questions	2	every sector provide insurance for its employees and government takes care of welfare		2	3	1	2	2	1	3	3	2	city
I understand the scenario now take me to the questions	1		30	2	2	1	3	2	2	3	3	2	county
I understand the scenario now take me to the questions	1		100	2	3	2	3	2	1	3	3	2	city
I understand the scenario now take me to the questions	1		100	2	4	2	3	2	1	3	3	2	city
I understand the scenario now take me to the questions	1		100	2	3	2	3	2	1	3	3	2	city
I understand the scenario now take me to the questions	1		500	2	3	1	3	2	2	3	3	2	city
I understand the scenario now take me to the questions	2	The government's responsibility is to provide free health services		1	3	1	3	2	2	3	3	2	city
I understand the scenario now take me to the questions	2	financially incapable		1	4	2	3	2	1	3	3	2	city
I understand the scenario now take me to the questions	2	financially incapable		1	4	1	3	2	1	3	3	2	city
I understand the scenario now take me to the questions	2	The government's responsibility is to provide free health services		2	5	1	3	2	2	3	3	2	city
I understand the scenario now take me to the questions	2	The government's responsibility is to provide free health services		2	4	2	3	2	3	3	3	2	city
I understand the scenario now take me to the questions	1		150	1	3	2	4	2	3	3	3	2	city
I understand the scenario now take me to the questions	1		300	2	2	1	1	1	1	3	3	2	city
I understand the scenario now take me to the questions	1		1000	1	4	1	1	1	1	3	3	2	city
I understand the scenario now take me to the questions	2	financially incapable		2	4	1	2	1	1	3	3	2	city
I understand the scenario now take me to the questions	2	financially incapable		1	4	1	2	1	1	3	3	2	city
I understand the scenario now take me to the questions	2	The government's responsibility is to provide free health services		2	2	2	2	1	1	3	3	2	city
I understand the scenario now take me to the questions	1		50	2	4	2	4	3	3	3	1	2	city
I understand the scenario now take me to the questions	1		50	2	4	2	4	3	3	3	1	2	city
I understand the scenario now take me to the questions	1		10	1	2	1	2	2	2	3	1	2	small town
I understand the scenario now take me to the questions	1		50	1	2	2	1	1	3	3	1	2	city
I understand the scenario now take me to the questions	1		50	1	2	2	1	1	3	3	1	2	city
I understand the scenario now take me to the questions	2	financially incapable		1	4	1	1	1	3	3	1	2	city
I understand the scenario now take me to the questions	2	financially incapable		1	4	1	1	1	2	3	1	2	city
I understand the scenario now take me to the questions	2	financially incapable		2	2	1	1	1	2	3	1	2	city
I understand the scenario now take me to the questions	1		100	1	4	1	3	2	1	3	5	2	city
I understand the scenario now take me to the questions	2	the company the person works in provide insurance for the employee and his or her family		1	2	1	2	3	1	2	2	2	city
I understand the scenario now take me to the questions	2	financially incapable		1	3	1	2	2	2	2	2	2	city
I understand the scenario now take me to the questions	2	financially incapable		1	3	1	2	2	2	2	2	2	city
I understand the scenario now take me to the questions	2	financially incapable		1	3	1	2	2	2	2	2	2	city
I understand the scenario now take me to the questions	2	The government's responsibility is to provide free health services		1	2	2	3	2	1	2	2	2	city
I understand the scenario now take me to the questions	2	financially incapable		1	4	1	4	2	1	2	2	2	city
I understand the scenario now take me to the questions	2	financially incapable		1	4	1	4	2	2	2	2	2	county
I understand the scenario now take me to the questions	1		100	2	4	1	1	1	2	2	2	2	county
I understand the scenario now take me to the questions	2	financially incapable		2	4	1	3	2	2	2	4	2	city
I understand the scenario now take me to the questions	1		100	1	4	2	4	2	1	2	3	2	city
I understand the scenario now take me to the questions	1		50	2	3	1	2	2	2	2	3	2	city
I understand the scenario now take me to the questions	1		75	2	4	1	2	2	2	2	3	2	city
I understand the scenario now take me to the questions	1		100	1	3	1	2	2	2	2	3	2	city
I understand the scenario now take me to the questions	2	I don’t know		2	2	1	2	2	2	2	3	2	city
I understand the scenario now take me to the questions	1		100	2	3	1	3	2	2	2	3	2	city
I understand the scenario now take me to the questions	1		200	2	4	1	3	2	2	2	3	2	city
I understand the scenario now take me to the questions	1		300	2	3	1	3	2	2	2	3	2	city
I understand the scenario now take me to the questions	1		100	1	4	1	3	2	2	2	3	2	city
I understand the scenario now take me to the questions	1		10	2	3	1	3	2	2	2	3	2	city
I understand the scenario now take me to the questions	1		50	2	3	1	3	2	2	2	3	2	city
I understand the scenario now take me to the questions	2	Do not use public healthcare services		2	3	1	3	2	2	2	3	2	county
I understand the scenario now take me to the questions	1		1	2	3	1	4	2	1	2	3	2	city
I understand the scenario now take me to the questions	1		50	1	5	1	3	2	2	2	1	2	city
I understand the scenario now take me to the questions	1		150	2	3	2	3	2	3	2	1	2	city
I understand the scenario now take me to the questions	2	The government's responsibility is to provide free health services		1	2	1	3	2	2	2	1	2	city
I understand the scenario now take me to the questions	1		200	1	4	1	1	1	1	2	1	2	city
I understand the scenario now take me to the questions	1		200	1	4	1	1	1	1	2	1	2	city
I understand the scenario now take me to the questions	2	I am unemployed		1	4	1	1	1	3	2	1	2	city
I understand the scenario now take me to the questions	1		100	2	3	1	3	2	1	2	5	2	city
I understand the scenario now take me to the questions	2	The government's responsibility is to provide free health services		1	5	2	4	3	1	1	2	2	city
I understand the scenario now take me to the questions	2	The government's responsibility is to provide free health services		1	5	2	4	3	1	1	2	2	city
I understand the scenario now take me to the questions	1		50	1	5	1	4	2	3	1	2	2	city
I understand the scenario now take me to the questions	1		200	2	4	1	1	2	2	1	2	2	county
I understand the scenario now take me to the questions	1		20	2	5	1	2	2	2	1	2	2	city
I understand the scenario now take me to the questions	1		50	2	3	1	3	2	3	1	2	2	city
I understand the scenario now take me to the questions	1		100	1	4	1	3	2	1	1	2	2	city
I understand the scenario now take me to the questions	2	financially incapable		2	3	1	3	2	2	1	2	2	city
I understand the scenario now take me to the questions	1		150	2	4	1	3	2	2	1	4	2	city
I understand the scenario now take me to the questions	1		50	2	4	1	3	2	2	1	3	2	city
I understand the scenario now take me to the questions	1		200	2	3	1	4	2	2	1	3	2	city
I understand the scenario now take me to the questions	1		100	1	5	1	3	3	2	1	1	2	city
I understand the scenario now take me to the questions	2	It is not permissible according to sharee’ah, as it is similar in the case of car insurance, and the scholars differed concerning the ruling.		2	2	2	1	2	3	1	1	2	city
I understand the scenario now take me to the questions	1		100	2	4	2	4	2	3	1	1	2	city
I understand the scenario now take me to the questions	2	financially incapable		2	3	2	4	2	3	1	1	2	city
I understand the scenario now take me to the questions	1		300	2	3	2	1	1	3	1	1	2	county
I understand the scenario now take me to the questions	2	financially incapable		1	5	1	1	1	3	1	1	2	city
I understand the scenario now take me to the questions	1		200	2	2	1	2	1	3	1	1	2	county
I understand the scenario now take me to the questions	1		250	2	3	1	4	2	3	5	4	1	city
I understand the scenario now take me to the questions	1		250	2	2	1	4	2	3	5	4	1	city
I understand the scenario now take me to the questions	1		250	2	2	1	4	2	3	5	4	1	city
I understand the scenario now take me to the questions	2	The government's responsibility is to provide free health services		1	5	1	2	2	1	5	4	1	city
I understand the scenario now take me to the questions	1		50	1	4	2	3	2	1	5	4	1	city
I understand the scenario now take me to the questions	1		50	1	4	2	3	2	1	5	4	1	city
I understand the scenario now take me to the questions	1		50	1	4	2	3	2	1	5	4	1	city
I understand the scenario now take me to the questions	1		70	2	3	2	3	2	1	5	4	1	city
I understand the scenario now take me to the questions	1		300	1	4	1	4	2	1	5	4	1	city
I understand the scenario now take me to the questions	1		100	1	4	1	1	1	1	5	4	1	city
I understand the scenario now take me to the questions	1		100	1	5	2	2	2	1	5	3	1	city
I understand the scenario now take me to the questions	1		15	1	4	2	2	2	3	5	1	1	city
I understand the scenario now take me to the questions	1		500	2	4	2	2	2	2	4	2	1	city
I understand the scenario now take me to the questions	2	The government's responsibility is to provide free health services		1	3	2	2	2	1	4	2	1	city
I understand the scenario now take me to the questions	2	The government's responsibility is to provide free health services		1	3	2	2	2	1	4	2	1	city
I understand the scenario now take me to the questions	1		10	2	4	2	3	2	3	4	2	1	city
I understand the scenario now take me to the questions	1		75	2	2	2	1	1	1	4	2	1	city
I understand the scenario now take me to the questions	1		500	1	3	2	2	1	2	4	2	1	city
I understand the scenario now take me to the questions	1		500	2	4	2	2	2	3	4	4	1	city
I understand the scenario now take me to the questions	1		500	2	4	2	2	2	3	4	4	1	city
I understand the scenario now take me to the questions	2	This makes making profit the goal of the health sector		1	4	1	2	2	1	4	4	1	city
I understand the scenario now take me to the questions	2	This makes making profit the goal of the health sector		1	4	1	2	2	1	4	4	1	city
I understand the scenario now take me to the questions	1		500	1	4	2	2	1	1	4	4	1	city
I understand the scenario now take me to the questions	1		50	1	5	1	4	2	3	4	3	1	city
I understand the scenario now take me to the questions	1		200	1	5	2	4	2	1	4	3	1	city
I understand the scenario now take me to the questions	1		500	2	3	1	1	2	2	4	3	1	city
I understand the scenario now take me to the questions	2	I don’t want to pay for bad quality services		2	2	2	1	2	2	4	3	1	city
I understand the scenario now take me to the questions	1		1600	2	3	2	2	2	1	4	3	1	city
I understand the scenario now take me to the questions	2	The government provides this service at a good level, but it is preferable to privatize it according to the sector to reduce this problem, for example, the education sector has health care affiliated with it		1	4	2	2	2	1	4	3	1	city
I understand the scenario now take me to the questions	1		50	2	2	2	3	2	1	4	3	1	city
I understand the scenario now take me to the questions	1		200	1	2	2	3	2	1	4	3	1	city
I understand the scenario now take me to the questions	1		300	2	2	1	3	2	1	4	3	1	city
I understand the scenario now take me to the questions	2	financially incapable		1	5	1	4	2	1	4	3	1	city
I understand the scenario now take me to the questions	1		100	1	3	2	1	1	1	4	3	1	city
I understand the scenario now take me to the questions	1		250	1	4	2	1	1	2	4	3	1	city
I understand the scenario now take me to the questions	1		250	1	4	2	1	1	2	4	3	1	city
I understand the scenario now take me to the questions	1		250	1	4	2	1	1	2	4	3	1	city
I understand the scenario now take me to the questions	2	The government's responsibility is to provide free health services		2	3	2	1	1	1	4	3	1	city
I understand the scenario now take me to the questions	2	Do not use public healthcare services		1	5	2	2	1	1	4	3	1	city
I understand the scenario now take me to the questions	2	The government's responsibility is to provide free health services		1	3	1	2	1	1	4	3	1	city
I understand the scenario now take me to the questions	2	I work at a health organization that takes care of my health care		1	4	2	2	1	2	4	3	1	city
I understand the scenario now take me to the questions	2	The government's responsibility is to provide free health services		1	3	1	2	1	1	4	3	1	city
I understand the scenario now take me to the questions	1		25	2	2	2	1	3	3	4	1	1	city
I understand the scenario now take me to the questions	2	The government's responsibility is to provide free health services		2	2	2	2	3	3	4	1	1	city
I understand the scenario now take me to the questions	2	financially incapable		1	5	2	2	2	3	4	1	1	city
I understand the scenario now take me to the questions	2	financially incapable		1	5	2	2	2	3	4	1	1	city
I understand the scenario now take me to the questions	2	financially incapable		1	3	2	1	1	3	4	1	1	city
I understand the scenario now take me to the questions	2	financially incapable		1	3	2	1	1	3	4	1	1	city
I understand the scenario now take me to the questions	2	financially incapable		1	2	2	1	1	3	4	1	1	county
I understand the scenario now take me to the questions	1		1500	1	4	2	2	1	3	4	1	1	city
I understand the scenario now take me to the questions	1		100	2	4	1	3	2	2	4	5	1	city
I understand the scenario now take me to the questions	1		150	2	2	1	3	2	2	4	5	1	city
I understand the scenario now take me to the questions	2	financially incapable		1	4	2	4	3	3	3	2	1	city
I understand the scenario now take me to the questions	1		100	2	5	2	3	3	3	3	2	1	city
I understand the scenario now take me to the questions	1		50	1	4	2	1	2	3	3	2	1	city
I understand the scenario now take me to the questions	1		50	2	3	2	1	2	3	3	2	1	city
I understand the scenario now take me to the questions	1		200	2	4	2	1	2	1	3	2	1	city
I understand the scenario now take me to the questions	1		200	2	4	2	1	2	1	3	2	1	city
I understand the scenario now take me to the questions	1		50	1	5	2	2	2	3	3	2	1	city
I understand the scenario now take me to the questions	1		50	1	5	2	2	2	3	3	2	1	city
I understand the scenario now take me to the questions	1		50	2	3	2	2	2	2	3	2	1	city
I understand the scenario now take me to the questions	1		50	2	3	2	2	2	3	3	2	1	city
I understand the scenario now take me to the questions	1		50	2	3	2	2	2	1	3	2	1	city
I understand the scenario now take me to the questions	1		100	1	2	2	2	2	3	3	2	1	city
I understand the scenario now take me to the questions	1		100	1	2	2	2	2	3	3	2	1	city
I understand the scenario now take me to the questions	1		100	1	4	2	2	2	2	3	2	1	city
I understand the scenario now take me to the questions	1		250	2	3	2	2	2	1	3	2	1	city
I understand the scenario now take me to the questions	1		250	2	3	2	2	2	1	3	2	1	city
I understand the scenario now take me to the questions	1		300	1	3	2	2	2	1	3	2	1	city
I understand the scenario now take me to the questions	2	financially incapable		1	4	2	2	2	1	3	2	1	county
I understand the scenario now take me to the questions	2	Do not use public healthcare services		2	2	2	2	2	1	3	2	1	city
I understand the scenario now take me to the questions	2	financially incapable		1	4	1	2	2	1	3	2	1	city
I understand the scenario now take me to the questions	2	financially incapable		1	4	1	2	2	1	3	2	1	city
I understand the scenario now take me to the questions	2	The existence of taxes currently requires the provision of free health and education because it is a basic requirement.		1	5	2	2	2	1	3	2	1	city
I understand the scenario now take me to the questions	1		20	1	4	2	3	2	1	3	2	1	city
I understand the scenario now take me to the questions	1		50	1	4	2	3	2	1	3	2	1	city
I understand the scenario now take me to the questions	1		50	1	4	2	3	2	3	3	2	1	city
I understand the scenario now take me to the questions	1		100	1	5	2	3	2	3	3	2	1	city
I understand the scenario now take me to the questions	1		100	2	2	2	3	2	3	3	2	1	city
I understand the scenario now take me to the questions	1		200	2	4	2	3	2	2	3	2	1	city
I understand the scenario now take me to the questions	1		200	2	4	2	3	2	2	3	2	1	city
I understand the scenario now take me to the questions	1		10	1	2	2	3	2	1	3	2	1	city
I understand the scenario now take me to the questions	2	The government's responsibility is to provide free health services		1	4	2	3	2	1	3	2	1	city
I understand the scenario now take me to the questions	2	The government's responsibility is to provide free health services		1	4	2	3	2	1	3	2	1	city
I understand the scenario now take me to the questions	2	The government's responsibility is to provide free health services		1	4	2	3	2	3	3	2	1	city
I understand the scenario now take me to the questions	2	The government's responsibility is to provide free health services		1	4	2	3	2	1	3	2	1	city
I understand the scenario now take me to the questions	2	The government's responsibility is to provide free health services		1	4	2	3	2	1	3	2	1	city
I understand the scenario now take me to the questions	2	The government's responsibility is to provide free health services		1	4	2	3	2	1	3	2	1	city
I understand the scenario now take me to the questions	1		50	2	1	2	4	2	3	3	2	1	city
I understand the scenario now take me to the questions	1		50	2	2	2	4	2	3	3	2	1	city
I understand the scenario now take me to the questions	1		100	2	3	2	4	2	3	3	2	1	city
I understand the scenario now take me to the questions	1		100	1	4	2	4	2	3	3	2	1	city
I understand the scenario now take me to the questions	1		200	1	3	2	4	2	3	3	2	1	city
I understand the scenario now take me to the questions	1		500	1	4	2	4	2	1	3	2	1	city
I understand the scenario now take me to the questions	2	financially incapable		1	3	2	4	2	1	3	2	1	city
I understand the scenario now take me to the questions	2	The government's responsibility is to provide free health services		2	3	2	4	2	1	3	2	1	city
I understand the scenario now take me to the questions	1		50	2	3	2	1	1	3	3	2	1	city
I understand the scenario now take me to the questions	1		50	2	4	2	1	1	1	3	2	1	city
I understand the scenario now take me to the questions	1		300	1	4	2	1	1	1	3	2	1	city
I understand the scenario now take me to the questions	1		300	1	4	2	1	1	1	3	2	1	city
I understand the scenario now take me to the questions	2	The government's responsibility is to provide free health services		2	2	2	1	1	1	3	2	1	city
I understand the scenario now take me to the questions	2	The government's responsibility is to provide free health services		2	3	2	1	1	2	3	2	1	city
I understand the scenario now take me to the questions	2	The government's responsibility is to provide free health services		2	2	2	1	1	1	3	2	1	city
I understand the scenario now take me to the questions	1		300	2	4	1	2	1	2	3	2	1	city
I understand the scenario now take me to the questions	1		50	1	4	2	4	1	1	3	2	1	city
I understand the scenario now take me to the questions	1		150	2	4	2	2	2	3	3	4	1	city
I understand the scenario now take me to the questions	2	The government's responsibility is to provide free health services		2	3	1	2	2	2	3	4	1	city
I understand the scenario now take me to the questions	2	The government's responsibility is to provide free health services		2	3	2	2	2	2	3	4	1	city
I understand the scenario now take me to the questions	1		100	1	4	1	4	2	1	3	4	1	city
I understand the scenario now take me to the questions	1		100	2	4	2	4	2	1	3	4	1	city
I understand the scenario now take me to the questions	1		500	2	3	2	4	2	2	3	4	1	city
I understand the scenario now take me to the questions	2	The government's responsibility is to provide free health services		1	4	1	4	2	1	3	4	1	city
I understand the scenario now take me to the questions	1		100	1	4	2	4	3	3	3	3	1	city
I understand the scenario now take me to the questions	1		50	2	3	2	2	3	1	3	3	1	city
I understand the scenario now take me to the questions	1		150	2	5	2	3	3	1	3	3	1	city
I understand the scenario now take me to the questions	1		1000	2	5	2	4	3	1	3	3	1	city
I understand the scenario now take me to the questions	1		100	1	5	2	4	2	1	3	3	1	city
I understand the scenario now take me to the questions	1		200	2	4	2	4	2	3	3	3	1	city
I understand the scenario now take me to the questions	1		200	2	4	2	4	2	3	3	3	1	city
I understand the scenario now take me to the questions	1		50	2	5	2	4	2	3	3	3	1	city
I understand the scenario now take me to the questions	1		70	1	4	2	1	2	1	3	3	1	city
I understand the scenario now take me to the questions	1		300	2	2	2	1	2	1	3	3	1	city
I understand the scenario now take me to the questions	1		300	2	2	2	1	2	1	3	3	1	city
I understand the scenario now take me to the questions	1		500	1	4	2	1	2	1	3	3	1	city
I understand the scenario now take me to the questions	2	The government's responsibility is to provide free health services		1	4	2	1	2	2	3	3	1	city
I understand the scenario now take me to the questions	2	Do not use public healthcare services		2	4	2	1	2	2	3	3	1	city
I understand the scenario now take me to the questions	1		100	1	3	2	2	2	1	3	3	1	city
I understand the scenario now take me to the questions	1		100	2	4	2	2	2	2	3	3	1	city
I understand the scenario now take me to the questions	1		200	1	3	1	2	2	1	3	3	1	city
I understand the scenario now take me to the questions	1		300	2	3	2	2	2	1	3	3	1	city
I understand the scenario now take me to the questions	1		300	2	4	2	2	2	2	3	3	1	city
I understand the scenario now take me to the questions	1		300	2	5	2	2	2	2	3	3	1	city
I understand the scenario now take me to the questions	1		300	2	5	2	2	2	2	3	3	1	city
I understand the scenario now take me to the questions	1		500	1	4	2	2	2	1	3	3	1	city
I understand the scenario now take me to the questions	1		500	1	4	2	2	2	1	3	3	1	city
I understand the scenario now take me to the questions	2	The government's responsibility is to provide free health services		2	3	2	2	2	2	3	3	1	city
I understand the scenario now take me to the questions	2	Do not use public healthcare services		1	3	2	2	2	3	3	3	1	city
I understand the scenario now take me to the questions	2	The government's responsibility is to provide free health services		1	4	1	2	2	1	3	3	1	city
I understand the scenario now take me to the questions	2	The government's responsibility is to provide free health services		2	1	1	2	2	2	3	3	1	city
I understand the scenario now take me to the questions	2	The government's responsibility is to provide free health services		2	1	1	2	2	2	3	3	1	city
I understand the scenario now take me to the questions	2	financially incapable		1	2	2	2	2	1	3	3	1	city
I understand the scenario now take me to the questions	1		50	2	5	2	3	2	1	3	3	1	city
I understand the scenario now take me to the questions	1		50	1	4	2	3	2	1	3	3	1	city
I understand the scenario now take me to the questions	1		50	1	2	2	3	2	1	3	3	1	city
I understand the scenario now take me to the questions	1		100	2	2	2	3	2	1	3	3	1	city
I understand the scenario now take me to the questions	1		100	2	4	2	3	2	1	3	3	1	city
I understand the scenario now take me to the questions	1		100	2	2	2	3	2	1	3	3	1	city
I understand the scenario now take me to the questions	1		100	2	2	2	3	2	1	3	3	1	city
I understand the scenario now take me to the questions	1		1000	2	5	2	3	2	1	3	3	1	city
I understand the scenario now take me to the questions	1		100	2	3	2	3	2	1	3	3	1	city
I understand the scenario now take me to the questions	2	The government's responsibility is to provide free health services		2	3	2	3	2	1	3	3	1	city
I understand the scenario now take me to the questions	1		50	1	2	1	4	2	1	3	3	1	city
I understand the scenario now take me to the questions	1		50	2	4	2	4	2	1	3	3	1	city
I understand the scenario now take me to the questions	1		50	2	3	2	4	2	1	3	3	1	city
I understand the scenario now take me to the questions	1		100	2	4	2	4	2	3	3	3	1	city
I understand the scenario now take me to the questions	1		100	1	4	2	4	2	1	3	3	1	city
I understand the scenario now take me to the questions	1		200	1	4	2	4	2	3	3	3	1	city
I understand the scenario now take me to the questions	1		200	2	4	2	4	2	1	3	3	1	city
I understand the scenario now take me to the questions	1		500	2	4	2	4	2	1	3	3	1	city
I understand the scenario now take me to the questions	2	Do not use public healthcare services		2	4	2	4	2	1	3	3	1	city
I understand the scenario now take me to the questions	2	financially incapable		1	5	2	4	2	3	3	3	1	city
I understand the scenario now take me to the questions	2	The government's responsibility is to provide free health services		1	4	2	4	2	3	3	3	1	city
I understand the scenario now take me to the questions	2	The government's responsibility is to provide free health services		2	3	2	4	2	3	3	3	1	city
I understand the scenario now take me to the questions	1		50	2	3	1	1	1	2	3	3	1	city
I understand the scenario now take me to the questions	1		50	2	3	1	1	1	2	3	3	1	city
I understand the scenario now take me to the questions	1		100	2	2	2	1	1	2	3	3	1	city
I understand the scenario now take me to the questions	1		150	2	5	2	1	1	1	3	3	1	city
I understand the scenario now take me to the questions	1		150	2	4	2	1	1	1	3	3	1	city
I understand the scenario now take me to the questions	1		200	1	3	2	1	1	1	3	3	1	city
I understand the scenario now take me to the questions	1		250	1	3	2	1	1	1	3	3	1	city
I understand the scenario now take me to the questions	2	The government's responsibility is to provide free health services		2	3	2	1	1	2	3	3	1	city
I understand the scenario now take me to the questions	2	The government's responsibility is to provide free health services		2	3	2	1	1	2	3	3	1	city
I understand the scenario now take me to the questions	2	The government's responsibility is to provide free health services		2	3	2	1	1	2	3	3	1	city
I understand the scenario now take me to the questions	2	The government's responsibility is to provide free health services		2	1	2	1	1	3	3	3	1	city
I understand the scenario now take me to the questions	2	The government's responsibility is to provide free health services		2	1	2	1	1	3	3	3	1	city
I understand the scenario now take me to the questions	1		500	1	2	2	2	1	2	3	3	1	city
I understand the scenario now take me to the questions	2	The government's responsibility is to provide free health services		1	4	1	2	1	2	3	3	1	city
I understand the scenario now take me to the questions	1		50	1	4	2	4	1	1	3	3	1	city
I understand the scenario now take me to the questions	2	The first is to consider the legitimacy of its permissibility, whether it is permissible or not		2	2	2	4	1	1	3	3	1	city
I understand the scenario now take me to the questions	1		50	2	4	2	2	3	3	3	1	1	city
I understand the scenario now take me to the questions	2	The government's responsibility is to provide free health services		2	2	2	1	2	3	3	1	1	city
I understand the scenario now take me to the questions	2	The government's responsibility is to provide free health services		2	2	2	1	2	3	3	1	1	city
I understand the scenario now take me to the questions	2	The government's responsibility is to provide free health services		2	2	2	1	2	3	3	1	1	city
I understand the scenario now take me to the questions	1		100	2	3	2	2	2	3	3	1	1	city
I understand the scenario now take me to the questions	1		50	2	4	2	3	2	2	3	1	1	city
I understand the scenario now take me to the questions	1		50	2	3	2	3	2	3	3	1	1	city
I understand the scenario now take me to the questions	1		50	2	4	2	3	2	2	3	1	1	city
I understand the scenario now take me to the questions	1		100	2	4	2	3	2	3	3	1	1	city
I understand the scenario now take me to the questions	1		150	2	4	2	3	2	2	3	1	1	city
I understand the scenario now take me to the questions	2	Do not use public healthcare services		2	1	2	3	2	3	3	1	1	city
I understand the scenario now take me to the questions	2	The government's responsibility is to provide free health services		2	2	2	3	2	3	3	1	1	city
I understand the scenario now take me to the questions	1		50	2	3	2	4	2	3	3	1	1	city
I understand the scenario now take me to the questions	1		50	2	3	2	4	2	3	3	1	1	city
I understand the scenario now take me to the questions	2	Because there are groups of society who are unable to pay the fees, and this increases the burden on them.		2	4	2	4	2	3	3	1	1	city
I understand the scenario now take me to the questions	2	I don’t know		1	5	1	4	2	3	3	1	1	city
I understand the scenario now take me to the questions	1		50	1	3	1	1	1	3	3	1	1	city
I understand the scenario now take me to the questions	1		50	1	4	2	1	1	3	3	1	1	city
I understand the scenario now take me to the questions	1		50	1	5	2	1	1	3	3	1	1	city
I understand the scenario now take me to the questions	1		50	2	4	2	1	1	3	3	1	1	city
I understand the scenario now take me to the questions	1		90	1	4	2	1	1	3	3	1	1	city
I understand the scenario now take me to the questions	1		100	2	3	2	1	1	3	3	1	1	city
I understand the scenario now take me to the questions	1		200	2	4	2	1	1	3	3	1	1	city
I understand the scenario now take me to the questions	1		200	2	3	1	1	1	3	3	1	1	city
I understand the scenario now take me to the questions	1		300	1	4	2	1	1	3	3	1	1	city
I understand the scenario now take me to the questions	1		300	2	5	2	1	1	3	3	1	1	city
I understand the scenario now take me to the questions	1		300	1	5	2	1	1	2	3	1	1	city
I understand the scenario now take me to the questions	1		.	2	4	2	1	1	3	3	1	1	city
I understand the scenario now take me to the questions	1		.	2	4	2	1	1	3	3	1	1	city
I understand the scenario now take me to the questions	2	The government's responsibility is to provide free health services		2	3	2	1	1	3	3	1	1	city
I understand the scenario now take me to the questions	2	The government's responsibility is to provide free health services		1	3	2	1	1	3	3	1	1	city
I understand the scenario now take me to the questions	2	The government's responsibility is to provide free health services		2	3	2	1	1	3	3	1	1	city
I understand the scenario now take me to the questions	2	The government's responsibility is to provide free health services		1	4	2	1	1	3	3	1	1	city
I understand the scenario now take me to the questions	2	financially incapable		1	4	2	1	1	3	3	1	1	county
I understand the scenario now take me to the questions	2	The government's responsibility is to provide free health services		1	3	2	1	1	3	3	1	1	city
I understand the scenario now take me to the questions	2	financially incapable		2	2	2	1	1	3	3	1	1	county
I understand the scenario now take me to the questions	2	financially incapable		2	3	2	1	1	2	3	1	1	city
I understand the scenario now take me to the questions	2	financially incapable		2	4	2	1	1	3	3	1	1	city
I understand the scenario now take me to the questions	2	financially incapable		2	4	2	1	1	3	3	1	1	city
I understand the scenario now take me to the questions	2	The government's responsibility is to provide free health services		1	3	2	1	1	3	3	1	1	city
I understand the scenario now take me to the questions	2	financially incapable		1	4	2	2	1	2	3	1	1	city
I understand the scenario now take me to the questions	2	financially incapable		2	3	2	2	1	2	3	1	1	city
I understand the scenario now take me to the questions	1		100	2	5	2	3	1	3	3	1	1	city
I understand the scenario now take me to the questions	2	financially incapable		1	5	2	3	1	3	3	1	1	city
I understand the scenario now take me to the questions	1		500	2	2	1	3	3	2	3	5	1	city
I understand the scenario now take me to the questions	1		50	2	4	1	2	2	2	3	5	1	city
I understand the scenario now take me to the questions	1		50	2	4	1	2	2	2	3	5	1	city
I understand the scenario now take me to the questions	2	Do not use public healthcare services		2	3	2	3	2	3	3	5	1	city
I understand the scenario now take me to the questions	2	The government's responsibility is to provide free health services		1	4	2	2	1	1	3	5	1	city
I understand the scenario now take me to the questions	1		50	1	4	2	3	3	1	2	2	1	city
I understand the scenario now take me to the questions	1		50	1	4	1	2	2	1	2	2	1	city
I understand the scenario now take me to the questions	2	The government's responsibility is to provide free health services		2	3	2	2	2	1	2	2	1	city
I understand the scenario now take me to the questions	2	The government's responsibility is to provide free health services		2	3	2	2	2	1	2	2	1	city
I understand the scenario now take me to the questions	1		100	2	5	1	3	2	2	2	2	1	city
I understand the scenario now take me to the questions	1		100	2	5	1	3	2	2	2	2	1	city
I understand the scenario now take me to the questions	1		150	1	5	2	3	2	2	2	2	1	city
I understand the scenario now take me to the questions	1		150	1	5	2	3	2	2	2	2	1	city
I understand the scenario now take me to the questions	1		50	2	4	2	3	2	1	2	2	1	city
I understand the scenario now take me to the questions	1		50	1	4	2	4	2	3	2	2	1	city
I understand the scenario now take me to the questions	2	financially incapable		1	2	1	4	2	1	2	2	1	city
I understand the scenario now take me to the questions	2	The government's responsibility is to provide free health services		2	2	1	1	1	2	2	2	1	city
I understand the scenario now take me to the questions	1		100	2	4	1	4	2	3	2	4	1	city
I understand the scenario now take me to the questions	1		250	1	4	2	2	3	1	2	3	1	city
I understand the scenario now take me to the questions	1		250	1	4	2	2	3	1	2	3	1	city
I understand the scenario now take me to the questions	1		50	2	3	2	3	3	1	2	3	1	city
I understand the scenario now take me to the questions	1		50	2	3	2	3	3	1	2	3	1	city
I understand the scenario now take me to the questions	1		400	2	5	2	3	3	3	2	3	1	city
I understand the scenario now take me to the questions	1		50	2	3	2	4	2	1	2	3	1	city
I understand the scenario now take me to the questions	1		50	2	3	1	1	2	1	2	3	1	city
I understand the scenario now take me to the questions	1		50	2	3	1	1	2	1	2	3	1	city
I understand the scenario now take me to the questions	1		500	1	4	2	2	2	3	2	3	1	city
I understand the scenario now take me to the questions	1		100	1	3	1	4	2	1	2	3	1	city
I understand the scenario now take me to the questions	1		1000	2	3	2	2	3	3	2	1	1	city
I understand the scenario now take me to the questions	1		150	1	4	2	4	3	3	2	1	1	city
I understand the scenario now take me to the questions	1		30	1	3	2	2	2	3	2	1	1	city
I understand the scenario now take me to the questions	1		100	2	4	2	3	2	3	2	1	1	city
I understand the scenario now take me to the questions	1		15	1	4	2	4	2	3	2	1	1	city
I understand the scenario now take me to the questions	1		200	1	3	1	1	1	3	2	1	1	county
I understand the scenario now take me to the questions	1		200	1	3	1	1	1	3	2	1	1	county
I understand the scenario now take me to the questions	2	I don’t know		1	4	2	1	1	3	2	1	1	city
I understand the scenario now take me to the questions	2	financially incapable		1	3	1	1	1	3	2	1	1	city
I understand the scenario now take me to the questions	2	financially incapable		1	3	1	1	1	3	2	1	1	city
I understand the scenario now take me to the questions	2	financially incapable		1	3	2	4	3	1	1	2	1	city
I understand the scenario now take me to the questions	2	financially incapable		1	3	2	4	3	1	1	2	1	city
I understand the scenario now take me to the questions	1		150	2	3	2	4	3	3	1	2	1	city
I understand the scenario now take me to the questions	1		100	1	5	2	4	3	3	1	2	1	city
I understand the scenario now take me to the questions	1		100	2	4	2	4	2	3	1	2	1	city
I understand the scenario now take me to the questions	2	The government's responsibility is to provide free health services		1	3	2	2	2	3	1	2	1	city
I understand the scenario now take me to the questions	2	The government's responsibility is to provide free health services		1	3	2	2	2	3	1	2	1	city
I understand the scenario now take me to the questions	2	financially incapable		1	4	2	4	2	3	1	2	1	city
I understand the scenario now take me to the questions	2	The government's responsibility is to provide free health services		1	5	2	4	2	3	1	2	1	city
I understand the scenario now take me to the questions	2	The government's responsibility is to provide free health services		1	5	2	4	2	3	1	2	1	city
I understand the scenario now take me to the questions	2	Do not use public healthcare services		2	5	2	1	1	3	1	2	1	city
I understand the scenario now take me to the questions	1		150	2	4	1	3	2	2	1	4	1	city
I understand the scenario now take me to the questions	1		500	2	4	2	4	2	3	1	4	1	city
I understand the scenario now take me to the questions	1		50	1	4	2	4	2	3	1	3	1	city
I understand the scenario now take me to the questions	1		50	1	5	2	4	2	3	1	3	1	city
I understand the scenario now take me to the questions	1		200	1	5	2	4	2	3	1	3	1	city
I understand the scenario now take me to the questions	2	The government's responsibility is to provide free health services		2	3	2	3	2	3	1	3	1	city
I understand the scenario now take me to the questions	1		200	2	5	2	4	2	3	1	3	1	city
I understand the scenario now take me to the questions	1		200	2	5	2	4	2	3	1	3	1	city
I understand the scenario now take me to the questions	1		50	2	2	2	4	2	3	1	3	1	city
I understand the scenario now take me to the questions	2	financially incapable		1	5	2	3	3	3	1	1	1	city
I understand the scenario now take me to the questions	1		500	1	3	2	4	3	3	1	1	1	city
I understand the scenario now take me to the questions	1		50	1	4	2	4	2	3	1	1	1	city
I understand the scenario now take me to the questions	2	financially incapable		1	5	2	2	2	3	1	1	1	city
I understand the scenario now take me to the questions	2	financially incapable		1	5	2	2	2	3	1	1	1	city
I understand the scenario now take me to the questions	1		50	1	5	2	3	2	2	1	1	1	city
I understand the scenario now take me to the questions	1		50	2	3	2	3	2	3	1	1	1	city
I understand the scenario now take me to the questions	1		50	1	5	2	3	2	3	1	1	1	city
I understand the scenario now take me to the questions	1		50	1	5	2	3	2	3	1	1	1	city
I understand the scenario now take me to the questions	1		50	2	3	2	3	2	3	1	1	1	city
I understand the scenario now take me to the questions	1		50	1	5	2	3	2	3	1	1	1	city
I understand the scenario now take me to the questions	1		100	2	4	2	3	2	3	1	1	1	city
I understand the scenario now take me to the questions	1		100	1	4	2	3	2	3	1	1	1	city
I understand the scenario now take me to the questions	1		100	1	3	2	3	2	3	1	1	1	city
I understand the scenario now take me to the questions	1		50	2	4	2	4	2	3	1	1	1	city
I understand the scenario now take me to the questions	2	The government's responsibility is to provide free health services		2	1	2	4	2	3	1	1	1	city
I understand the scenario now take me to the questions	1		100	1	5	2	1	1	3	1	1	1	county
I understand the scenario now take me to the questions	1		150	2	4	2	1	1	3	1	1	1	city
I understand the scenario now take me to the questions	2	Do not use public healthcare services		1	4	2	1	1	3	1	1	1	city
I understand the scenario now take me to the questions	1		50	2	4	2	1	1	2	1	1	1	city
I understand the scenario now take me to the questions	1		100	1	4	1	1	1	3	1	1	1	city
I understand the scenario now take me to the questions	1		100	2	4	2	1	1	3	1	1	1	city
I understand the scenario now take me to the questions	1		150	1	4	2	1	1	3	1	1	1	city
I understand the scenario now take me to the questions	2	Do not use public healthcare services		2	2	2	1	1	3	1	1	1	city
I understand the scenario now take me to the questions	2	The government's responsibility is to provide free health services		1	5	2	1	1	3	1	1	1	city
I understand the scenario now take me to the questions	2	The government's responsibility is to provide free health services		1	4	1	1	1	2	1	1	1	city
I understand the scenario now take me to the questions	2	Do not use public healthcare services		2	2	2	1	1	3	1	1	1	city
I understand the scenario now take me to the questions	2	The government's responsibility is to provide free health services		1	4	1	1	1	2	1	1	1	city
I understand the scenario now take me to the questions	1		250	2	3	2	2	2	3	1	5	1	city

## Sheet: Questions
Please read the following before answering the survey questions: Currently, in the Kingdom of Saudi Arabia, public health care services are provided free of charge to all citizens with government funding. Because these services are free, patients often face long waiting periods before consulting a specialist or consultant. The demand for public healthcare services is growing, but resources such a…	A
Are you willing to contribute to the national health insurance system and pay a monthly health insurance premium in exchange for ensuring the sustainability and raising the quality of the current public health care services?	A1
Identify the main reason why you are unwilling to pay for a National Health Insurance. Please choose the most important reason from the list below	A2
What is the highest amount (in Saudi Riyals) you would be willing to pay as a monthly health insurance premium in exchange for a National Health Insurance	A3
Which of the following health care services are you most often used? - Public - Private	A4
How satisfied are you with general healthcare services? – Likert scale	A5
Sex	A6
Age	A7
Marital Status	A8
Employment status	A9
Education level	A10
Income	A11
Region	A12
region type (city, county, small town)	A13
