# Supplementary material for: Correction: Willingness to pay for a National Health Insurance (NHI) in Saudi Arabia: a cross-sectional study
Source: BMC Public Health. 2023 Jun 21;23:1204. doi: 10.1186/s12889-023-16089-6 (PMC10286399; doi:10.1186/s12889-023-16089-6)
Supplement: Supplementary file 1 — Additional file 1: Supplementary file 1. Full datasets. [file 12889_2023_16089_MOESM1_ESM.zip › Data.xlsx]

## Sheet: نظام تأمين صحي وطني (الردود) - 
الرجاء قراءة التالي قبل الإجابة على أسئلة الإستبيان: حاليا، في المملكة العربية السعودية، يتم تقديم خدمات الرعاية الصحية العامة مجانا لجميع المواطنين بتمويل من الحكومة. ونظرًا لأن هذه الخدمات مجانية، غالبًا ما يواجه المرضى فترات انتظار طويلة قبل استشارة الإخصائي أو الاستشاري. يتزايد الطلب على خدمات الرعاية الصحية العامة، لكن الموارد مثل سعة أسرة المستشفيات والأطباء والممرضات قد لا تزال غير كافية. …	A1	A2	A3	A4	A5	A6	A7	A8	A9	A10	A11	A12	A13
فهمت السيناريو الافت4، خذني للاسئلة	1		300	1	5	1	3	2	1	4	3	3	محافظة
فهمت السيناريو الافت4، خذني للاسئلة	1		50	2	5	2	2	1	3	4	1	3	مدينة
فهمت السيناريو الافت4، خذني للاسئلة	1		100	2	4	2	1	2	3	3	2	3	مدينة
فهمت السيناريو الافت4، خذني للاسئلة	1		100	2	4	2	1	2	3	3	2	3	مدينة
فهمت السيناريو الافت4، خذني للاسئلة	2	غير مقتدر ماديا		1	3	1	3	2	1	3	2	3	محافظة
فهمت السيناريو الافت4، خذني للاسئلة	2	مسؤولية الحكومة توفير خدمات صحية مجانية		1	4	2	1	1	2	3	2	3	مدينة
فهمت السيناريو الافت4، خذني للاسئلة	2	مسؤولية الحكومة توفير خدمات صحية مجانية		1	3	2	1	1	3	3	2	3	مدينة
فهمت السيناريو الافت4، خذني للاسئلة	1		150	1	5	1	3	1	3	3	2	3	مدينة
فهمت السيناريو الافت4، خذني للاسئلة	1		50	1	3	1	3	2	1	3	3	3	مدينة
فهمت السيناريو الافت4، خذني للاسئلة	1		150	2	5	2	4	1	3	3	3	3	مدينة
فهمت السيناريو الافت4، خذني للاسئلة	2	لا استخدم خدمات الرعاية الصحية العامة		2	2	2	1	2	2	3	1	3	مدينة
فهمت السيناريو الافت4، خذني للاسئلة	2	مسؤولية الحكومة توفير خدمات صحية مجانية		1	4	2	1	2	2	3	1	3	مدينة
فهمت السيناريو الافت4، خذني للاسئلة	2	غير مقتدر ماديا		1	3	2	2	2	3	3	1	3	محافظة
فهمت السيناريو الافت4، خذني للاسئلة	1		50	1	3	2	1	1	3	3	1	3	محافظة
فهمت السيناريو الافت4، خذني للاسئلة	1		500	2	2	1	1	1	3	3	1	3	مدينة
فهمت السيناريو الافت4، خذني للاسئلة	1		500	2	2	1	1	1	3	3	1	3	مدينة
فهمت السيناريو الافت4، خذني للاسئلة	2	مسؤولية الحكومة توفير خدمات صحية مجانية		1	3	2	1	1	2	3	1	3	مدينة
فهمت السيناريو الافت4، خذني للاسئلة	2	مسؤولية الحكومة توفير خدمات صحية مجانية		1	3	2	1	1	2	3	1	3	مدينة
فهمت السيناريو الافت4، خذني للاسئلة	2	غير مقتدر ماديا		1	4	1	2	2	1	2	2	3	مدينة
فهمت السيناريو الافت4، خذني للاسئلة	1		100	2	4	2	4	2	1	1	2	3	مدينة
فهمت السيناريو الافت4، خذني للاسئلة	1		50	2	4	2	1	2	3	1	1	3	محافظة
فهمت السيناريو الافت4، خذني للاسئلة	2	غير مقتدر ماديا		2	3	1	1	2	1	1	1	3	محافظة
فهمت السيناريو الافت4، خذني للاسئلة	1		250	1	2	2	1	1	3	1	1	3	مدينة
فهمت السيناريو الافت4، خذني للاسئلة	1		0	1	4	1	3	2	1	5	1	4	مدينة
فهمت السيناريو الافت4، خذني للاسئلة	1		166	1	2	1	2	1	1	3	2	4	محافظة
فهمت السيناريو الافت4، خذني للاسئلة	1		100	2	3	2	3	2	1	3	3	4	هجرة
فهمت السيناريو الافت4، خذني للاسئلة	1		25	1	4	2	1	1	3	3	1	4	مدينة
فهمت السيناريو الافت4، خذني للاسئلة	2	مسؤولية الحكومة توفير خدمات صحية مجانية		1	1	1	1	1	2	3	1	4	محافظة
فهمت السيناريو الافت4، خذني للاسئلة	1		50	2	4	2	3	2	1	3	2	4	مدينة
فهمت السيناريو الافت4، خذني للاسئلة	1		25	1	5	2	1	1	3	3	2	4	مدينة
فهمت السيناريو الافت4، خذني للاسئلة	1		25	1	5	2	1	1	3	3	2	4	مدينة
فهمت السيناريو الافت4، خذني للاسئلة	2	مسؤولية الحكومة توفير خدمات صحية مجانية		1	2	1	2	2	1	3	3	4	هجرة
فهمت السيناريو الافت4، خذني للاسئلة	1		250	2	1	1	3	2	1	3	3	4	هجرة
فهمت السيناريو الافت4، خذني للاسئلة	1		50	2	2	1	3	2	2	2	3	4	مدينة
فهمت السيناريو الافت4، خذني للاسئلة	2	غير مقتدر ماديا		1	4	1	2	1	3	2	1	5	مدينة
فهمت السيناريو الافت4، خذني للاسئلة	2	غير مقتدر ماديا		1	4	1	2	1	3	2	1	5	مدينة
فهمت السيناريو الافت4، خذني للاسئلة	2	غير مقتدر ماديا		1	4	1	2	1	3	2	1	5	مدينة
فهمت السيناريو الافت4، خذني للاسئلة	1		100	1	2	1	3	2	1	1	2	5	مدينة
فهمت السيناريو الافت4، خذني للاسئلة	1		10	1	5	1	1	1	2	1	1	5	مدينة
فهمت السيناريو الافت4، خذني للاسئلة	1		10	1	5	1	1	1	2	1	1	5	مدينة
فهمت السيناريو الافت4، خذني للاسئلة	1		100	2	3	1	1	1	3	1	1	5	مدينة
فهمت السيناريو الافت4، خذني للاسئلة	1		100	1	5	1	1	1	2	1	1	5	مدينة
فهمت السيناريو الافت4، خذني للاسئلة	1		150	2	2	1	1	1	2	1	1	5	مدينة
فهمت السيناريو الافت4، خذني للاسئلة	1		500	2	4	1	1	1	3	1	1	5	مدينة
فهمت السيناريو الافت4، خذني للاسئلة	1		50	1	5	1	1	1	3	1	1	5	مدينة
فهمت السيناريو الافت4، خذني للاسئلة	2	غير مقتدر ماديا		2	3	1	1	1	3	1	1	5	هجرة
فهمت السيناريو الافت4، خذني للاسئلة	2	لان الحكومة وفرت امكانيات هائلة للقطاع الصحي وليست المشكله مادية بقدر وجود فساد بالمنظومة الصحية		2	2	2	2	2	1	3	2	3	مدينة
فهمت السيناريو الافت4، خذني للاسئلة	1		150	2	1	1	3	2	3	3	1	3	مدينة
فهمت السيناريو الافت4، خذني للاسئلة	1		150	2	1	1	3	2	3	3	1	3	مدينة
فهمت السيناريو الافت4، خذني للاسئلة	2	غير مقتدر ماديا		2	1	2	2	1	3	3	1	3	مدينة
فهمت السيناريو الافت4، خذني للاسئلة	1		10	1	5	1	2	2	3	1	1	3	مدينة
فهمت السيناريو الافت4، خذني للاسئلة	1		50	2	3	2	2	2	3	3	2	5	محافظة
فهمت السيناريو الافت4، خذني للاسئلة	1		50	2	3	2	2	2	3	3	2	5	محافظة
فهمت السيناريو الافت4، خذني للاسئلة	2	مسؤولية الحكومة توفير خدمات صحية مجانية		1	4	1	2	2	1	3	2	5	مدينة
فهمت السيناريو الافت4، خذني للاسئلة	2	لا أعلم		1	5	2	4	3	1	3	3	5	محافظة
فهمت السيناريو الافت4، خذني للاسئلة	1		50	1	3	2	3	2	1	3	3	5	هجرة
فهمت السيناريو الافت4، خذني للاسئلة	1		150	1	3	1	2	1	1	3	3	5	مدينة
فهمت السيناريو الافت4، خذني للاسئلة	2	غير مقتدر ماديا		1	4	2	1	2	3	3	1	5	محافظة
فهمت السيناريو الافت4، خذني للاسئلة	1		200	1	3	2	1	1	3	3	1	5	مدينة
فهمت السيناريو الافت4، خذني للاسئلة	2	غير مقتدر ماديا		1	3	2	1	1	3	3	1	5	مدينة
فهمت السيناريو الافت4، خذني للاسئلة	2	مسؤولية الحكومة توفير خدمات صحية مجانية		1	4	2	1	1	3	3	1	5	مدينة
فهمت السيناريو الافت4، خذني للاسئلة	2	غير مقتدر ماديا		1	3	2	1	1	2	3	1	5	محافظة
فهمت السيناريو الافت4، خذني للاسئلة	1		50	1	4	2	4	2	3	1	2	5	مدينة
فهمت السيناريو الافت4، خذني للاسئلة	2	مسؤولية الحكومة توفير خدمات صحية مجانية		2	4	2	1	1	3	1	3	5	مدينة
فهمت السيناريو الافت4، خذني للاسئلة	1		50	1	2	2	2	2	3	1	1	5	محافظة
فهمت السيناريو الافت4، خذني للاسئلة	1		100	1	4	2	1	1	3	1	1	5	مدينة
فهمت السيناريو الافت4، خذني للاسئلة	2	لا استخدم خدمات الرعاية الصحية العامة		1	3	2	1	1	3	1	1	5	محافظة
فهمت السيناريو الافت4، خذني للاسئلة	2	غير مقتدر ماديا		1	2	2	1	1	3	1	1	5	محافظة
فهمت السيناريو الافت4، خذني للاسئلة	2	غير مقتدر ماديا		1	4	2	1	1	3	1	1	5	محافظة
فهمت السيناريو الافت4، خذني للاسئلة	1		10	2	5	1	3	2	2	3	3	5	مدينة
فهمت السيناريو الافت4، خذني للاسئلة	1		50	1	4	2	4	2	1	4	3	2	مدينة
فهمت السيناريو الافت4، خذني للاسئلة	1		50	1	4	2	4	2	1	4	3	2	مدينة
فهمت السيناريو الافت4، خذني للاسئلة	2	مسؤولية الحكومة توفير خدمات صحية مجانية		1	4	2	4	3	3	3	2	2	مدينة
فهمت السيناريو الافت4، خذني للاسئلة	1		500	2	4	2	2	2	1	3	2	2	مدينة
فهمت السيناريو الافت4، خذني للاسئلة	2	غير مقتدر ماديا		1	1	1	2	2	1	3	2	2	مدينة
فهمت السيناريو الافت4، خذني للاسئلة	2	مسؤولية الحكومة توفير خدمات صحية مجانية		1	5	1	2	2	2	3	2	2	مدينة
فهمت السيناريو الافت4، خذني للاسئلة	2	مسؤولية الحكومة توفير خدمات صحية مجانية		1	5	1	2	2	1	3	2	2	مدينة
فهمت السيناريو الافت4، خذني للاسئلة	2	غير مقتدر ماديا		2	4	2	2	2	3	3	2	2	مدينة
فهمت السيناريو الافت4، خذني للاسئلة	2	غير مقتدر ماديا		1	1	1	2	2	1	3	2	2	مدينة
فهمت السيناريو الافت4، خذني للاسئلة	2	مسؤولية الحكومة توفير خدمات صحية مجانية		1	3	2	3	2	3	3	2	2	مدينة
فهمت السيناريو الافت4، خذني للاسئلة	2	مسؤولية الحكومة توفير خدمات صحية مجانية		1	2	2	4	2	1	3	2	2	مدينة
فهمت السيناريو الافت4، خذني للاسئلة	1		10	2	4	2	1	1	2	3	2	2	مدينة
فهمت السيناريو الافت4، خذني للاسئلة	1		75	2	2	1	1	1	1	3	2	2	مدينة
فهمت السيناريو الافت4، خذني للاسئلة	1		100	2	3	1	2	1	1	3	2	2	مدينة
فهمت السيناريو الافت4، خذني للاسئلة	1		50	2	3	1	3	2	2	3	4	2	مدينة
فهمت السيناريو الافت4، خذني للاسئلة	2	المنشأة اللي أعمل بها هي التي تؤمن مثل القطاع ال2		2	4	1	3	2	2	3	4	2	مدينة
فهمت السيناريو الافت4، خذني للاسئلة	1		100	2	3	2	2	2	2	3	3	2	مدينة
فهمت السيناريو الافت4، خذني للاسئلة	1		100	2	4	2	2	2	1	3	3	2	مدينة
فهمت السيناريو الافت4، خذني للاسئلة	1		100	2	2	2	2	2	1	3	3	2	مدينة
فهمت السيناريو الافت4، خذني للاسئلة	1		100	2	4	2	2	2	1	3	3	2	مدينة
فهمت السيناريو الافت4، خذني للاسئلة	1		500	2	5	1	2	2	2	3	3	2	مدينة
فهمت السيناريو الافت4، خذني للاسئلة	2	لا استخدم خدمات الرعاية الصحية العامة		2	3	1	2	2	2	3	3	2	مدينة
فهمت السيناريو الافت4، خذني للاسئلة	2	كل قطاع يأمن على من يعمل معه سواء موظفين قطاع عام ام 2 والدوله تتكفل بمنسوبي الضمان التجتماعي		2	3	1	2	2	1	3	3	2	مدينة
فهمت السيناريو الافت4، خذني للاسئلة	1		30	2	2	1	3	2	2	3	3	2	محافظة
فهمت السيناريو الافت4، خذني للاسئلة	1		100	2	3	2	3	2	1	3	3	2	مدينة
فهمت السيناريو الافت4، خذني للاسئلة	1		100	2	4	2	3	2	1	3	3	2	مدينة
فهمت السيناريو الافت4، خذني للاسئلة	1		100	2	3	2	3	2	1	3	3	2	مدينة
فهمت السيناريو الافت4، خذني للاسئلة	1		500	2	3	1	3	2	2	3	3	2	مدينة
فهمت السيناريو الافت4، خذني للاسئلة	2	مسؤولية الحكومة توفير خدمات صحية مجانية		1	3	1	3	2	2	3	3	2	مدينة
فهمت السيناريو الافت4، خذني للاسئلة	2	غير مقتدر ماديا		1	4	2	3	2	1	3	3	2	مدينة
فهمت السيناريو الافت4، خذني للاسئلة	2	غير مقتدر ماديا		1	4	1	3	2	1	3	3	2	مدينة
فهمت السيناريو الافت4، خذني للاسئلة	2	مسؤولية الحكومة توفير خدمات صحية مجانية		2	5	1	3	2	2	3	3	2	مدينة
فهمت السيناريو الافت4، خذني للاسئلة	2	مسؤولية الحكومة توفير خدمات صحية مجانية		2	4	2	3	2	3	3	3	2	مدينة
فهمت السيناريو الافت4، خذني للاسئلة	1		150	1	3	2	4	2	3	3	3	2	مدينة
فهمت السيناريو الافت4، خذني للاسئلة	1		300	2	2	1	1	1	1	3	3	2	مدينة
فهمت السيناريو الافت4، خذني للاسئلة	1		1000	1	4	1	1	1	1	3	3	2	مدينة
فهمت السيناريو الافت4، خذني للاسئلة	2	غير مقتدر ماديا		2	4	1	2	1	1	3	3	2	مدينة
فهمت السيناريو الافت4، خذني للاسئلة	2	غير مقتدر ماديا		1	4	1	2	1	1	3	3	2	مدينة
فهمت السيناريو الافت4، خذني للاسئلة	2	مسؤولية الحكومة توفير خدمات صحية مجانية		2	2	2	2	1	1	3	3	2	مدينة
فهمت السيناريو الافت4، خذني للاسئلة	1		50	2	4	2	4	3	3	3	1	2	مدينة
فهمت السيناريو الافت4، خذني للاسئلة	1		50	2	4	2	4	3	3	3	1	2	مدينة
فهمت السيناريو الافت4، خذني للاسئلة	1		10	1	2	1	2	2	2	3	1	2	هجرة
فهمت السيناريو الافت4، خذني للاسئلة	1		50	1	2	2	1	1	3	3	1	2	مدينة
فهمت السيناريو الافت4، خذني للاسئلة	1		50	1	2	2	1	1	3	3	1	2	مدينة
فهمت السيناريو الافت4، خذني للاسئلة	2	غير مقتدر ماديا		1	4	1	1	1	3	3	1	2	مدينة
فهمت السيناريو الافت4، خذني للاسئلة	2	غير مقتدر ماديا		1	4	1	1	1	2	3	1	2	مدينة
فهمت السيناريو الافت4، خذني للاسئلة	2	غير مقتدر ماديا		2	2	1	1	1	2	3	1	2	مدينة
فهمت السيناريو الافت4، خذني للاسئلة	1		100	1	4	1	3	2	1	3	5	2	مدينة
فهمت السيناريو الافت4، خذني للاسئلة	2	المنشأه ال1ة التابع لها الموظف هي المسؤل لدفع التأمين للموظف وعائلتة		1	2	1	2	3	1	2	2	2	مدينة
فهمت السيناريو الافت4، خذني للاسئلة	2	غير مقتدر ماديا		1	3	1	2	2	2	2	2	2	مدينة
فهمت السيناريو الافت4، خذني للاسئلة	2	غير مقتدر ماديا		1	3	1	2	2	2	2	2	2	مدينة
فهمت السيناريو الافت4، خذني للاسئلة	2	غير مقتدر ماديا		1	3	1	2	2	2	2	2	2	مدينة
فهمت السيناريو الافت4، خذني للاسئلة	2	مسؤولية الحكومة توفير خدمات صحية مجانية		1	2	2	3	2	1	2	2	2	مدينة
فهمت السيناريو الافت4، خذني للاسئلة	2	غير مقتدر ماديا		1	4	1	4	2	1	2	2	2	مدينة
فهمت السيناريو الافت4، خذني للاسئلة	2	غير مقتدر ماديا		1	4	1	4	2	2	2	2	2	محافظة
فهمت السيناريو الافت4، خذني للاسئلة	1		100	2	4	1	1	1	2	2	2	2	محافظة
فهمت السيناريو الافت4، خذني للاسئلة	2	غير مقتدر ماديا		2	4	1	3	2	2	2	4	2	مدينة
فهمت السيناريو الافت4، خذني للاسئلة	1		100	1	4	2	4	2	1	2	3	2	مدينة
فهمت السيناريو الافت4، خذني للاسئلة	1		50	2	3	1	2	2	2	2	3	2	مدينة
فهمت السيناريو الافت4، خذني للاسئلة	1		75	2	4	1	2	2	2	2	3	2	مدينة
فهمت السيناريو الافت4، خذني للاسئلة	1		100	1	3	1	2	2	2	2	3	2	مدينة
فهمت السيناريو الافت4، خذني للاسئلة	2	لا أعلم		2	2	1	2	2	2	2	3	2	مدينة
فهمت السيناريو الافت4، خذني للاسئلة	1		100	2	3	1	3	2	2	2	3	2	مدينة
فهمت السيناريو الافت4، خذني للاسئلة	1		200	2	4	1	3	2	2	2	3	2	مدينة
فهمت السيناريو الافت4، خذني للاسئلة	1		300	2	3	1	3	2	2	2	3	2	مدينة
فهمت السيناريو الافت4، خذني للاسئلة	1		100	1	4	1	3	2	2	2	3	2	مدينة
فهمت السيناريو الافت4، خذني للاسئلة	1		10	2	3	1	3	2	2	2	3	2	مدينة
فهمت السيناريو الافت4، خذني للاسئلة	1		50	2	3	1	3	2	2	2	3	2	مدينة
فهمت السيناريو الافت4، خذني للاسئلة	2	لا استخدم خدمات الرعاية الصحية العامة		2	3	1	3	2	2	2	3	2	محافظة
فهمت السيناريو الافت4، خذني للاسئلة	1		1	2	3	1	4	2	1	2	3	2	مدينة
فهمت السيناريو الافت4، خذني للاسئلة	1		50	1	5	1	3	2	2	2	1	2	مدينة
فهمت السيناريو الافت4، خذني للاسئلة	1		150	2	3	2	3	2	3	2	1	2	مدينة
فهمت السيناريو الافت4، خذني للاسئلة	2	مسؤولية الحكومة توفير خدمات صحية مجانية		1	2	1	3	2	2	2	1	2	مدينة
فهمت السيناريو الافت4، خذني للاسئلة	1		200	1	4	1	1	1	1	2	1	2	مدينة
فهمت السيناريو الافت4، خذني للاسئلة	1		200	1	4	1	1	1	1	2	1	2	مدينة
فهمت السيناريو الافت4، خذني للاسئلة	2	لست ع راس عمل		1	4	1	1	1	3	2	1	2	مدينة
فهمت السيناريو الافت4، خذني للاسئلة	1		100	2	3	1	3	2	1	2	5	2	مدينة
فهمت السيناريو الافت4، خذني للاسئلة	2	مسؤولية الحكومة توفير خدمات صحية مجانية		1	5	2	4	3	1	1	2	2	مدينة
فهمت السيناريو الافت4، خذني للاسئلة	2	مسؤولية الحكومة توفير خدمات صحية مجانية		1	5	2	4	3	1	1	2	2	مدينة
فهمت السيناريو الافت4، خذني للاسئلة	1		50	1	5	1	4	2	3	1	2	2	مدينة
فهمت السيناريو الافت4، خذني للاسئلة	1		200	2	4	1	1	2	2	1	2	2	محافظة
فهمت السيناريو الافت4، خذني للاسئلة	1		20	2	5	1	2	2	2	1	2	2	مدينة
فهمت السيناريو الافت4، خذني للاسئلة	1		50	2	3	1	3	2	3	1	2	2	مدينة
فهمت السيناريو الافت4، خذني للاسئلة	1		100	1	4	1	3	2	1	1	2	2	مدينة
فهمت السيناريو الافت4، خذني للاسئلة	2	غير مقتدر ماديا		2	3	1	3	2	2	1	2	2	مدينة
فهمت السيناريو الافت4، خذني للاسئلة	1		150	2	4	1	3	2	2	1	4	2	مدينة
فهمت السيناريو الافت4، خذني للاسئلة	1		50	2	4	1	3	2	2	1	3	2	مدينة
فهمت السيناريو الافت4، خذني للاسئلة	1		200	2	3	1	4	2	2	1	3	2	مدينة
فهمت السيناريو الافت4، خذني للاسئلة	1		100	1	5	1	3	3	2	1	1	2	مدينة
فهمت السيناريو الافت4، خذني للاسئلة	2	لا يجوز شرعاً ، فهو يشبه في حاله تأمين السيارات وقد اختلف العلماء في حكمه .		2	2	2	1	2	3	1	1	2	مدينة
فهمت السيناريو الافت4، خذني للاسئلة	1		100	2	4	2	4	2	3	1	1	2	مدينة
فهمت السيناريو الافت4، خذني للاسئلة	2	غير مقتدر ماديا		2	3	2	4	2	3	1	1	2	مدينة
فهمت السيناريو الافت4، خذني للاسئلة	1		300	2	3	2	1	1	3	1	1	2	محافظة
فهمت السيناريو الافت4، خذني للاسئلة	2	غير مقتدر ماديا		1	5	1	1	1	3	1	1	2	مدينة
فهمت السيناريو الافت4، خذني للاسئلة	1		200	2	2	1	2	1	3	1	1	2	محافظة
فهمت السيناريو الافت4، خذني للاسئلة	1		250	2	3	1	4	2	3	5	4	1	مدينة
فهمت السيناريو الافت4، خذني للاسئلة	1		250	2	2	1	4	2	3	5	4	1	مدينة
فهمت السيناريو الافت4، خذني للاسئلة	1		250	2	2	1	4	2	3	5	4	1	مدينة
فهمت السيناريو الافت4، خذني للاسئلة	2	مسؤولية الحكومة توفير خدمات صحية مجانية		1	5	1	2	2	1	5	4	1	مدينة
فهمت السيناريو الافت4، خذني للاسئلة	1		50	1	4	2	3	2	1	5	4	1	مدينة
فهمت السيناريو الافت4، خذني للاسئلة	1		50	1	4	2	3	2	1	5	4	1	مدينة
فهمت السيناريو الافت4، خذني للاسئلة	1		50	1	4	2	3	2	1	5	4	1	مدينة
فهمت السيناريو الافت4، خذني للاسئلة	1		70	2	3	2	3	2	1	5	4	1	مدينة
فهمت السيناريو الافت4، خذني للاسئلة	1		300	1	4	1	4	2	1	5	4	1	مدينة
فهمت السيناريو الافت4، خذني للاسئلة	1		100	1	4	1	1	1	1	5	4	1	مدينة
فهمت السيناريو الافت4، خذني للاسئلة	1		100	1	5	2	2	2	1	5	3	1	مدينة
فهمت السيناريو الافت4، خذني للاسئلة	1		15	1	4	2	2	2	3	5	1	1	مدينة
فهمت السيناريو الافت4، خذني للاسئلة	1		500	2	4	2	2	2	2	4	2	1	مدينة
فهمت السيناريو الافت4، خذني للاسئلة	2	مسؤولية الحكومة توفير خدمات صحية مجانية		1	3	2	2	2	1	4	2	1	مدينة
فهمت السيناريو الافت4، خذني للاسئلة	2	مسؤولية الحكومة توفير خدمات صحية مجانية		1	3	2	2	2	1	4	2	1	مدينة
فهمت السيناريو الافت4، خذني للاسئلة	1		10	2	4	2	3	2	3	4	2	1	مدينة
فهمت السيناريو الافت4، خذني للاسئلة	1		75	2	2	2	1	1	1	4	2	1	مدينة
فهمت السيناريو الافت4، خذني للاسئلة	1		500	1	3	2	2	1	2	4	2	1	مدينة
فهمت السيناريو الافت4، خذني للاسئلة	1		500	2	4	2	2	2	3	4	4	1	مدينة
فهمت السيناريو الافت4، خذني للاسئلة	1		500	2	4	2	2	2	3	4	4	1	مدينة
فهمت السيناريو الافت4، خذني للاسئلة	2	ذلك يكون هدف القطاع الصحي هدف ربحي		1	4	1	2	2	1	4	4	1	مدينة
فهمت السيناريو الافت4، خذني للاسئلة	2	ذلك يكون هدف القطاع الصحي هدف ربحي		1	4	1	2	2	1	4	4	1	مدينة
فهمت السيناريو الافت4، خذني للاسئلة	1		500	1	4	2	2	1	1	4	4	1	مدينة
فهمت السيناريو الافت4، خذني للاسئلة	1		50	1	5	1	4	2	3	4	3	1	مدينة
فهمت السيناريو الافت4، خذني للاسئلة	1		200	1	5	2	4	2	1	4	3	1	مدينة
فهمت السيناريو الافت4، خذني للاسئلة	1		500	2	3	1	1	2	2	4	3	1	مدينة
فهمت السيناريو الافت4، خذني للاسئلة	2	الخدمات الصحية العامة دون المستوى في مراكز الرعاية الصحية الأولية، قد يتطلب العلاج في المستشفيات المرجعية الكبرى انتظارا طويلا او واسطة! ليش أدفع على هذه الخدمة؟		2	2	2	1	2	2	4	3	1	مدينة
فهمت السيناريو الافت4، خذني للاسئلة	1		1600	2	3	2	2	2	1	4	3	1	مدينة
فهمت السيناريو الافت4، خذني للاسئلة	2	الحكومة توفر هذه الخدمة بمستوى جيد، ولكن يفضل التخصيص حسب القطاع لتقليل هذه المشكلة، مثلا قطاع التعليم لهم رعاية صحية تابعة لهم		1	4	2	2	2	1	4	3	1	مدينة
فهمت السيناريو الافت4، خذني للاسئلة	1		50	2	2	2	3	2	1	4	3	1	مدينة
فهمت السيناريو الافت4، خذني للاسئلة	1		200	1	2	2	3	2	1	4	3	1	مدينة
فهمت السيناريو الافت4، خذني للاسئلة	1		300	2	2	1	3	2	1	4	3	1	مدينة
فهمت السيناريو الافت4، خذني للاسئلة	2	غير مقتدر ماديا		1	5	1	4	2	1	4	3	1	مدينة
فهمت السيناريو الافت4، خذني للاسئلة	1		100	1	3	2	1	1	1	4	3	1	مدينة
فهمت السيناريو الافت4، خذني للاسئلة	1		250	1	4	2	1	1	2	4	3	1	مدينة
فهمت السيناريو الافت4، خذني للاسئلة	1		250	1	4	2	1	1	2	4	3	1	مدينة
فهمت السيناريو الافت4، خذني للاسئلة	1		250	1	4	2	1	1	2	4	3	1	مدينة
فهمت السيناريو الافت4، خذني للاسئلة	2	مسؤولية الحكومة توفير خدمات صحية مجانية		2	3	2	1	1	1	4	3	1	مدينة
فهمت السيناريو الافت4، خذني للاسئلة	2	لا استخدم خدمات الرعاية الصحية العامة		1	5	2	2	1	1	4	3	1	مدينة
فهمت السيناريو الافت4، خذني للاسئلة	2	مسؤولية الحكومة توفير خدمات صحية مجانية		1	3	1	2	1	1	4	3	1	مدينة
فهمت السيناريو الافت4، خذني للاسئلة	2	أعمل في منشاة طبيه تتكفل بالعلاج		1	4	2	2	1	2	4	3	1	مدينة
فهمت السيناريو الافت4، خذني للاسئلة	2	مسؤولية الحكومة توفير خدمات صحية مجانية		1	3	1	2	1	1	4	3	1	مدينة
فهمت السيناريو الافت4، خذني للاسئلة	1		25	2	2	2	1	3	3	4	1	1	مدينة
فهمت السيناريو الافت4، خذني للاسئلة	2	مسؤولية الحكومة توفير خدمات صحية مجانية		2	2	2	2	3	3	4	1	1	مدينة
فهمت السيناريو الافت4، خذني للاسئلة	2	غير مقتدر ماديا		1	5	2	2	2	3	4	1	1	مدينة
فهمت السيناريو الافت4، خذني للاسئلة	2	غير مقتدر ماديا		1	5	2	2	2	3	4	1	1	مدينة
فهمت السيناريو الافت4، خذني للاسئلة	2	غير مقتدر ماديا		1	3	2	1	1	3	4	1	1	مدينة
فهمت السيناريو الافت4، خذني للاسئلة	2	غير مقتدر ماديا		1	3	2	1	1	3	4	1	1	مدينة
فهمت السيناريو الافت4، خذني للاسئلة	2	غير مقتدر ماديا		1	2	2	1	1	3	4	1	1	محافظة
فهمت السيناريو الافت4، خذني للاسئلة	1		1500	1	4	2	2	1	3	4	1	1	مدينة
فهمت السيناريو الافت4، خذني للاسئلة	1		100	2	4	1	3	2	2	4	5	1	مدينة
فهمت السيناريو الافت4، خذني للاسئلة	1		150	2	2	1	3	2	2	4	5	1	مدينة
فهمت السيناريو الافت4، خذني للاسئلة	2	غير مقتدر ماديا		1	4	2	4	3	3	3	2	1	مدينة
فهمت السيناريو الافت4، خذني للاسئلة	1		100	2	5	2	3	3	3	3	2	1	مدينة
فهمت السيناريو الافت4، خذني للاسئلة	1		50	1	4	2	1	2	3	3	2	1	مدينة
فهمت السيناريو الافت4، خذني للاسئلة	1		50	2	3	2	1	2	3	3	2	1	مدينة
فهمت السيناريو الافت4، خذني للاسئلة	1		200	2	4	2	1	2	1	3	2	1	مدينة
فهمت السيناريو الافت4، خذني للاسئلة	1		200	2	4	2	1	2	1	3	2	1	مدينة
فهمت السيناريو الافت4، خذني للاسئلة	1		50	1	5	2	2	2	3	3	2	1	مدينة
فهمت السيناريو الافت4، خذني للاسئلة	1		50	1	5	2	2	2	3	3	2	1	مدينة
فهمت السيناريو الافت4، خذني للاسئلة	1		50	2	3	2	2	2	2	3	2	1	مدينة
فهمت السيناريو الافت4، خذني للاسئلة	1		50	2	3	2	2	2	3	3	2	1	مدينة
فهمت السيناريو الافت4، خذني للاسئلة	1		50	2	3	2	2	2	1	3	2	1	مدينة
فهمت السيناريو الافت4، خذني للاسئلة	1		100	1	2	2	2	2	3	3	2	1	مدينة
فهمت السيناريو الافت4، خذني للاسئلة	1		100	1	2	2	2	2	3	3	2	1	مدينة
فهمت السيناريو الافت4، خذني للاسئلة	1		100	1	4	2	2	2	2	3	2	1	مدينة
فهمت السيناريو الافت4، خذني للاسئلة	1		250	2	3	2	2	2	1	3	2	1	مدينة
فهمت السيناريو الافت4، خذني للاسئلة	1		250	2	3	2	2	2	1	3	2	1	مدينة
فهمت السيناريو الافت4، خذني للاسئلة	1		300	1	3	2	2	2	1	3	2	1	مدينة
فهمت السيناريو الافت4، خذني للاسئلة	2	غير مقتدر ماديا		1	4	2	2	2	1	3	2	1	محافظة
فهمت السيناريو الافت4، خذني للاسئلة	2	لا استخدم خدمات الرعاية الصحية العامة		2	2	2	2	2	1	3	2	1	مدينة
فهمت السيناريو الافت4، خذني للاسئلة	2	غير مقتدر ماديا		1	4	1	2	2	1	3	2	1	مدينة
فهمت السيناريو الافت4، خذني للاسئلة	2	غير مقتدر ماديا		1	4	1	2	2	1	3	2	1	مدينة
فهمت السيناريو الافت4، خذني للاسئلة	2	وجود الضرائب حالياً يستوجب توفير الصحه و التعليم مجاناً لانه مطلب اساسي .		1	5	2	2	2	1	3	2	1	مدينة
فهمت السيناريو الافت4، خذني للاسئلة	1		20	1	4	2	3	2	1	3	2	1	مدينة
فهمت السيناريو الافت4، خذني للاسئلة	1		50	1	4	2	3	2	1	3	2	1	مدينة
فهمت السيناريو الافت4، خذني للاسئلة	1		50	1	4	2	3	2	3	3	2	1	مدينة
فهمت السيناريو الافت4، خذني للاسئلة	1		100	1	5	2	3	2	3	3	2	1	مدينة
فهمت السيناريو الافت4، خذني للاسئلة	1		100	2	2	2	3	2	3	3	2	1	مدينة
فهمت السيناريو الافت4، خذني للاسئلة	1		200	2	4	2	3	2	2	3	2	1	مدينة
فهمت السيناريو الافت4، خذني للاسئلة	1		200	2	4	2	3	2	2	3	2	1	مدينة
فهمت السيناريو الافت4، خذني للاسئلة	1		10	1	2	2	3	2	1	3	2	1	مدينة
فهمت السيناريو الافت4، خذني للاسئلة	2	مسؤولية الحكومة توفير خدمات صحية مجانية		1	4	2	3	2	1	3	2	1	مدينة
فهمت السيناريو الافت4، خذني للاسئلة	2	مسؤولية الحكومة توفير خدمات صحية مجانية		1	4	2	3	2	1	3	2	1	مدينة
فهمت السيناريو الافت4، خذني للاسئلة	2	مسؤولية الحكومة توفير خدمات صحية مجانية		1	4	2	3	2	3	3	2	1	مدينة
فهمت السيناريو الافت4، خذني للاسئلة	2	مسؤولية الحكومة توفير خدمات صحية مجانية		1	4	2	3	2	1	3	2	1	مدينة
فهمت السيناريو الافت4، خذني للاسئلة	2	مسؤولية الحكومة توفير خدمات صحية مجانية		1	4	2	3	2	1	3	2	1	مدينة
فهمت السيناريو الافت4، خذني للاسئلة	2	مسؤولية الحكومة توفير خدمات صحية مجانية		1	4	2	3	2	1	3	2	1	مدينة
فهمت السيناريو الافت4، خذني للاسئلة	1		50	2	1	2	4	2	3	3	2	1	مدينة
فهمت السيناريو الافت4، خذني للاسئلة	1		50	2	2	2	4	2	3	3	2	1	مدينة
فهمت السيناريو الافت4، خذني للاسئلة	1		100	2	3	2	4	2	3	3	2	1	مدينة
فهمت السيناريو الافت4، خذني للاسئلة	1		100	1	4	2	4	2	3	3	2	1	مدينة
فهمت السيناريو الافت4، خذني للاسئلة	1		200	1	3	2	4	2	3	3	2	1	مدينة
فهمت السيناريو الافت4، خذني للاسئلة	1		500	1	4	2	4	2	1	3	2	1	مدينة
فهمت السيناريو الافت4، خذني للاسئلة	2	غير مقتدر ماديا		1	3	2	4	2	1	3	2	1	مدينة
فهمت السيناريو الافت4، خذني للاسئلة	2	مسؤولية الحكومة توفير خدمات صحية مجانية		2	3	2	4	2	1	3	2	1	مدينة
فهمت السيناريو الافت4، خذني للاسئلة	1		50	2	3	2	1	1	3	3	2	1	مدينة
فهمت السيناريو الافت4، خذني للاسئلة	1		50	2	4	2	1	1	1	3	2	1	مدينة
فهمت السيناريو الافت4، خذني للاسئلة	1		300	1	4	2	1	1	1	3	2	1	مدينة
فهمت السيناريو الافت4، خذني للاسئلة	1		300	1	4	2	1	1	1	3	2	1	مدينة
فهمت السيناريو الافت4، خذني للاسئلة	2	مسؤولية الحكومة توفير خدمات صحية مجانية		2	2	2	1	1	1	3	2	1	مدينة
فهمت السيناريو الافت4، خذني للاسئلة	2	مسؤولية الحكومة توفير خدمات صحية مجانية		2	3	2	1	1	2	3	2	1	مدينة
فهمت السيناريو الافت4، خذني للاسئلة	2	مسؤولية الحكومة توفير خدمات صحية مجانية		2	2	2	1	1	1	3	2	1	مدينة
فهمت السيناريو الافت4، خذني للاسئلة	1		300	2	4	1	2	1	2	3	2	1	مدينة
فهمت السيناريو الافت4، خذني للاسئلة	1		50	1	4	2	4	1	1	3	2	1	مدينة
فهمت السيناريو الافت4، خذني للاسئلة	1		150	2	4	2	2	2	3	3	4	1	مدينة
فهمت السيناريو الافت4، خذني للاسئلة	2	مسؤولية الحكومة توفير خدمات صحية مجانية		2	3	1	2	2	2	3	4	1	مدينة
فهمت السيناريو الافت4، خذني للاسئلة	2	مسؤولية الحكومة توفير خدمات صحية مجانية		2	3	2	2	2	2	3	4	1	مدينة
فهمت السيناريو الافت4، خذني للاسئلة	1		100	1	4	1	4	2	1	3	4	1	مدينة
فهمت السيناريو الافت4، خذني للاسئلة	1		100	2	4	2	4	2	1	3	4	1	مدينة
فهمت السيناريو الافت4، خذني للاسئلة	1		500	2	3	2	4	2	2	3	4	1	مدينة
فهمت السيناريو الافت4، خذني للاسئلة	2	مسؤولية الحكومة توفير خدمات صحية مجانية		1	4	1	4	2	1	3	4	1	مدينة
فهمت السيناريو الافت4، خذني للاسئلة	1		100	1	4	2	4	3	3	3	3	1	مدينة
فهمت السيناريو الافت4، خذني للاسئلة	1		50	2	3	2	2	3	1	3	3	1	مدينة
فهمت السيناريو الافت4، خذني للاسئلة	1		150	2	5	2	3	3	1	3	3	1	مدينة
فهمت السيناريو الافت4، خذني للاسئلة	1		1000	2	5	2	4	3	1	3	3	1	مدينة
فهمت السيناريو الافت4، خذني للاسئلة	1		100	1	5	2	4	2	1	3	3	1	مدينة
فهمت السيناريو الافت4، خذني للاسئلة	1		200	2	4	2	4	2	3	3	3	1	مدينة
فهمت السيناريو الافت4، خذني للاسئلة	1		200	2	4	2	4	2	3	3	3	1	مدينة
فهمت السيناريو الافت4، خذني للاسئلة	1		50	2	5	2	4	2	3	3	3	1	مدينة
فهمت السيناريو الافت4، خذني للاسئلة	1		70	1	4	2	1	2	1	3	3	1	مدينة
فهمت السيناريو الافت4، خذني للاسئلة	1		300	2	2	2	1	2	1	3	3	1	مدينة
فهمت السيناريو الافت4، خذني للاسئلة	1		300	2	2	2	1	2	1	3	3	1	مدينة
فهمت السيناريو الافت4، خذني للاسئلة	1		500	1	4	2	1	2	1	3	3	1	مدينة
فهمت السيناريو الافت4، خذني للاسئلة	2	مسؤولية الحكومة توفير خدمات صحية مجانية		1	4	2	1	2	2	3	3	1	مدينة
فهمت السيناريو الافت4، خذني للاسئلة	2	لا استخدم خدمات الرعاية الصحية العامة		2	4	2	1	2	2	3	3	1	مدينة
فهمت السيناريو الافت4، خذني للاسئلة	1		100	1	3	2	2	2	1	3	3	1	مدينة
فهمت السيناريو الافت4، خذني للاسئلة	1		100	2	4	2	2	2	2	3	3	1	مدينة
فهمت السيناريو الافت4، خذني للاسئلة	1		200	1	3	1	2	2	1	3	3	1	مدينة
فهمت السيناريو الافت4، خذني للاسئلة	1		300	2	3	2	2	2	1	3	3	1	مدينة
فهمت السيناريو الافت4، خذني للاسئلة	1		300	2	4	2	2	2	2	3	3	1	مدينة
فهمت السيناريو الافت4، خذني للاسئلة	1		300	2	5	2	2	2	2	3	3	1	مدينة
فهمت السيناريو الافت4، خذني للاسئلة	1		300	2	5	2	2	2	2	3	3	1	مدينة
فهمت السيناريو الافت4، خذني للاسئلة	1		500	1	4	2	2	2	1	3	3	1	مدينة
فهمت السيناريو الافت4، خذني للاسئلة	1		500	1	4	2	2	2	1	3	3	1	مدينة
فهمت السيناريو الافت4، خذني للاسئلة	2	مسؤولية الحكومة توفير خدمات صحية مجانية		2	3	2	2	2	2	3	3	1	مدينة
فهمت السيناريو الافت4، خذني للاسئلة	2	لا استخدم خدمات الرعاية الصحية العامة		1	3	2	2	2	3	3	3	1	مدينة
فهمت السيناريو الافت4، خذني للاسئلة	2	مسؤولية الحكومة توفير خدمات صحية مجانية		1	4	1	2	2	1	3	3	1	مدينة
فهمت السيناريو الافت4، خذني للاسئلة	2	مسؤولية الحكومة توفير خدمات صحية مجانية		2	1	1	2	2	2	3	3	1	مدينة
فهمت السيناريو الافت4، خذني للاسئلة	2	مسؤولية الحكومة توفير خدمات صحية مجانية		2	1	1	2	2	2	3	3	1	مدينة
فهمت السيناريو الافت4، خذني للاسئلة	2	غير مقتدر ماديا		1	2	2	2	2	1	3	3	1	مدينة
فهمت السيناريو الافت4، خذني للاسئلة	1		50	2	5	2	3	2	1	3	3	1	مدينة
فهمت السيناريو الافت4، خذني للاسئلة	1		50	1	4	2	3	2	1	3	3	1	مدينة
فهمت السيناريو الافت4، خذني للاسئلة	1		50	1	2	2	3	2	1	3	3	1	مدينة
فهمت السيناريو الافت4، خذني للاسئلة	1		100	2	2	2	3	2	1	3	3	1	مدينة
فهمت السيناريو الافت4، خذني للاسئلة	1		100	2	4	2	3	2	1	3	3	1	مدينة
فهمت السيناريو الافت4، خذني للاسئلة	1		100	2	2	2	3	2	1	3	3	1	مدينة
فهمت السيناريو الافت4، خذني للاسئلة	1		100	2	2	2	3	2	1	3	3	1	مدينة
فهمت السيناريو الافت4، خذني للاسئلة	1		1000	2	5	2	3	2	1	3	3	1	مدينة
فهمت السيناريو الافت4، خذني للاسئلة	1		100	2	3	2	3	2	1	3	3	1	مدينة
فهمت السيناريو الافت4، خذني للاسئلة	2	مسؤولية الحكومة توفير خدمات صحية مجانية		2	3	2	3	2	1	3	3	1	مدينة
فهمت السيناريو الافت4، خذني للاسئلة	1		50	1	2	1	4	2	1	3	3	1	مدينة
فهمت السيناريو الافت4، خذني للاسئلة	1		50	2	4	2	4	2	1	3	3	1	مدينة
فهمت السيناريو الافت4، خذني للاسئلة	1		50	2	3	2	4	2	1	3	3	1	مدينة
فهمت السيناريو الافت4، خذني للاسئلة	1		100	2	4	2	4	2	3	3	3	1	مدينة
فهمت السيناريو الافت4، خذني للاسئلة	1		100	1	4	2	4	2	1	3	3	1	مدينة
فهمت السيناريو الافت4، خذني للاسئلة	1		200	1	4	2	4	2	3	3	3	1	مدينة
فهمت السيناريو الافت4، خذني للاسئلة	1		200	2	4	2	4	2	1	3	3	1	مدينة
فهمت السيناريو الافت4، خذني للاسئلة	1		500	2	4	2	4	2	1	3	3	1	مدينة
فهمت السيناريو الافت4، خذني للاسئلة	2	لا استخدم خدمات الرعاية الصحية العامة		2	4	2	4	2	1	3	3	1	مدينة
فهمت السيناريو الافت4، خذني للاسئلة	2	غير مقتدر ماديا		1	5	2	4	2	3	3	3	1	مدينة
فهمت السيناريو الافت4، خذني للاسئلة	2	مسؤولية الحكومة توفير خدمات صحية مجانية		1	4	2	4	2	3	3	3	1	مدينة
فهمت السيناريو الافت4، خذني للاسئلة	2	مسؤولية الحكومة توفير خدمات صحية مجانية		2	3	2	4	2	3	3	3	1	مدينة
فهمت السيناريو الافت4، خذني للاسئلة	1		50	2	3	1	1	1	2	3	3	1	مدينة
فهمت السيناريو الافت4، خذني للاسئلة	1		50	2	3	1	1	1	2	3	3	1	مدينة
فهمت السيناريو الافت4، خذني للاسئلة	1		100	2	2	2	1	1	2	3	3	1	مدينة
فهمت السيناريو الافت4، خذني للاسئلة	1		150	2	5	2	1	1	1	3	3	1	مدينة
فهمت السيناريو الافت4، خذني للاسئلة	1		150	2	4	2	1	1	1	3	3	1	مدينة
فهمت السيناريو الافت4، خذني للاسئلة	1		200	1	3	2	1	1	1	3	3	1	مدينة
فهمت السيناريو الافت4، خذني للاسئلة	1		250	1	3	2	1	1	1	3	3	1	مدينة
فهمت السيناريو الافت4، خذني للاسئلة	2	مسؤولية الحكومة توفير خدمات صحية مجانية		2	3	2	1	1	2	3	3	1	مدينة
فهمت السيناريو الافت4، خذني للاسئلة	2	مسؤولية الحكومة توفير خدمات صحية مجانية		2	3	2	1	1	2	3	3	1	مدينة
فهمت السيناريو الافت4، خذني للاسئلة	2	مسؤولية الحكومة توفير خدمات صحية مجانية		2	3	2	1	1	2	3	3	1	مدينة
فهمت السيناريو الافت4، خذني للاسئلة	2	مسؤولية الحكومة توفير خدمات صحية مجانية		2	1	2	1	1	3	3	3	1	مدينة
فهمت السيناريو الافت4، خذني للاسئلة	2	مسؤولية الحكومة توفير خدمات صحية مجانية		2	1	2	1	1	3	3	3	1	مدينة
فهمت السيناريو الافت4، خذني للاسئلة	1		500	1	2	2	2	1	2	3	3	1	مدينة
فهمت السيناريو الافت4، خذني للاسئلة	2	مسؤولية الحكومة توفير خدمات صحية مجانية		1	4	1	2	1	2	3	3	1	مدينة
فهمت السيناريو الافت4، خذني للاسئلة	1		50	1	4	2	4	1	1	3	3	1	مدينة
فهمت السيناريو الافت4، خذني للاسئلة	2	الولاً النظر في شرعيه جوازه هل يجوز ام لا		2	2	2	4	1	1	3	3	1	مدينة
فهمت السيناريو الافت4، خذني للاسئلة	1		50	2	4	2	2	3	3	3	1	1	مدينة
فهمت السيناريو الافت4، خذني للاسئلة	2	مسؤولية الحكومة توفير خدمات صحية مجانية		2	2	2	1	2	3	3	1	1	مدينة
فهمت السيناريو الافت4، خذني للاسئلة	2	مسؤولية الحكومة توفير خدمات صحية مجانية		2	2	2	1	2	3	3	1	1	مدينة
فهمت السيناريو الافت4، خذني للاسئلة	2	مسؤولية الحكومة توفير خدمات صحية مجانية		2	2	2	1	2	3	3	1	1	مدينة
فهمت السيناريو الافت4، خذني للاسئلة	1		100	2	3	2	2	2	3	3	1	1	مدينة
فهمت السيناريو الافت4، خذني للاسئلة	1		50	2	4	2	3	2	2	3	1	1	مدينة
فهمت السيناريو الافت4، خذني للاسئلة	1		50	2	3	2	3	2	3	3	1	1	مدينة
فهمت السيناريو الافت4، خذني للاسئلة	1		50	2	4	2	3	2	2	3	1	1	مدينة
فهمت السيناريو الافت4، خذني للاسئلة	1		100	2	4	2	3	2	3	3	1	1	مدينة
فهمت السيناريو الافت4، خذني للاسئلة	1		150	2	4	2	3	2	2	3	1	1	مدينة
فهمت السيناريو الافت4، خذني للاسئلة	2	لا استخدم خدمات الرعاية الصحية العامة		2	1	2	3	2	3	3	1	1	مدينة
فهمت السيناريو الافت4، خذني للاسئلة	2	مسؤولية الحكومة توفير خدمات صحية مجانية		2	2	2	3	2	3	3	1	1	مدينة
فهمت السيناريو الافت4، خذني للاسئلة	1		50	2	3	2	4	2	3	3	1	1	مدينة
فهمت السيناريو الافت4، خذني للاسئلة	1		50	2	3	2	4	2	3	3	1	1	مدينة
فهمت السيناريو الافت4، خذني للاسئلة	2	لأن هناك فئات من المجتمع غير قادرة لدفع الرسوم وفي هذا زيادة للأعباء عليهم .		2	4	2	4	2	3	3	1	1	مدينة
فهمت السيناريو الافت4، خذني للاسئلة	2	لا أعلم		1	5	1	4	2	3	3	1	1	مدينة
فهمت السيناريو الافت4، خذني للاسئلة	1		50	1	3	1	1	1	3	3	1	1	مدينة
فهمت السيناريو الافت4، خذني للاسئلة	1		50	1	4	2	1	1	3	3	1	1	مدينة
فهمت السيناريو الافت4، خذني للاسئلة	1		50	1	5	2	1	1	3	3	1	1	مدينة
فهمت السيناريو الافت4، خذني للاسئلة	1		50	2	4	2	1	1	3	3	1	1	مدينة
فهمت السيناريو الافت4، خذني للاسئلة	1		90	1	4	2	1	1	3	3	1	1	مدينة
فهمت السيناريو الافت4، خذني للاسئلة	1		100	2	3	2	1	1	3	3	1	1	مدينة
فهمت السيناريو الافت4، خذني للاسئلة	1		200	2	4	2	1	1	3	3	1	1	مدينة
فهمت السيناريو الافت4، خذني للاسئلة	1		200	2	3	1	1	1	3	3	1	1	مدينة
فهمت السيناريو الافت4، خذني للاسئلة	1		300	1	4	2	1	1	3	3	1	1	مدينة
فهمت السيناريو الافت4، خذني للاسئلة	1		300	2	5	2	1	1	3	3	1	1	مدينة
فهمت السيناريو الافت4، خذني للاسئلة	1		300	1	5	2	1	1	2	3	1	1	مدينة
فهمت السيناريو الافت4، خذني للاسئلة	1		.	2	4	2	1	1	3	3	1	1	مدينة
فهمت السيناريو الافت4، خذني للاسئلة	1		.	2	4	2	1	1	3	3	1	1	مدينة
فهمت السيناريو الافت4، خذني للاسئلة	2	مسؤولية الحكومة توفير خدمات صحية مجانية		2	3	2	1	1	3	3	1	1	مدينة
فهمت السيناريو الافت4، خذني للاسئلة	2	مسؤولية الحكومة توفير خدمات صحية مجانية		1	3	2	1	1	3	3	1	1	مدينة
فهمت السيناريو الافت4، خذني للاسئلة	2	مسؤولية الحكومة توفير خدمات صحية مجانية		2	3	2	1	1	3	3	1	1	مدينة
فهمت السيناريو الافت4، خذني للاسئلة	2	مسؤولية الحكومة توفير خدمات صحية مجانية		1	4	2	1	1	3	3	1	1	مدينة
فهمت السيناريو الافت4، خذني للاسئلة	2	غير مقتدر ماديا		1	4	2	1	1	3	3	1	1	محافظة
فهمت السيناريو الافت4، خذني للاسئلة	2	مسؤولية الحكومة توفير خدمات صحية مجانية		1	3	2	1	1	3	3	1	1	مدينة
فهمت السيناريو الافت4، خذني للاسئلة	2	غير مقتدر ماديا		2	2	2	1	1	3	3	1	1	محافظة
فهمت السيناريو الافت4، خذني للاسئلة	2	غير مقتدر ماديا		2	3	2	1	1	2	3	1	1	مدينة
فهمت السيناريو الافت4، خذني للاسئلة	2	غير مقتدر ماديا		2	4	2	1	1	3	3	1	1	مدينة
فهمت السيناريو الافت4، خذني للاسئلة	2	غير مقتدر ماديا		2	4	2	1	1	3	3	1	1	مدينة
فهمت السيناريو الافت4، خذني للاسئلة	2	مسؤولية الحكومة توفير خدمات صحية مجانية		1	3	2	1	1	3	3	1	1	مدينة
فهمت السيناريو الافت4، خذني للاسئلة	2	غير مقتدر ماديا		1	4	2	2	1	2	3	1	1	مدينة
فهمت السيناريو الافت4، خذني للاسئلة	2	غير مقتدر ماديا		2	3	2	2	1	2	3	1	1	مدينة
فهمت السيناريو الافت4، خذني للاسئلة	1		100	2	5	2	3	1	3	3	1	1	مدينة
فهمت السيناريو الافت4، خذني للاسئلة	2	غير مقتدر ماديا		1	5	2	3	1	3	3	1	1	مدينة
فهمت السيناريو الافت4، خذني للاسئلة	1		500	2	2	1	3	3	2	3	5	1	مدينة
فهمت السيناريو الافت4، خذني للاسئلة	1		50	2	4	1	2	2	2	3	5	1	مدينة
فهمت السيناريو الافت4، خذني للاسئلة	1		50	2	4	1	2	2	2	3	5	1	مدينة
فهمت السيناريو الافت4، خذني للاسئلة	2	لا استخدم خدمات الرعاية الصحية العامة		2	3	2	3	2	3	3	5	1	مدينة
فهمت السيناريو الافت4، خذني للاسئلة	2	مسؤولية الحكومة توفير خدمات صحية مجانية		1	4	2	2	1	1	3	5	1	مدينة
فهمت السيناريو الافت4، خذني للاسئلة	1		50	1	4	2	3	3	1	2	2	1	مدينة
فهمت السيناريو الافت4، خذني للاسئلة	1		50	1	4	1	2	2	1	2	2	1	مدينة
فهمت السيناريو الافت4، خذني للاسئلة	2	مسؤولية الحكومة توفير خدمات صحية مجانية		2	3	2	2	2	1	2	2	1	مدينة
فهمت السيناريو الافت4، خذني للاسئلة	2	مسؤولية الحكومة توفير خدمات صحية مجانية		2	3	2	2	2	1	2	2	1	مدينة
فهمت السيناريو الافت4، خذني للاسئلة	1		100	2	5	1	3	2	2	2	2	1	مدينة
فهمت السيناريو الافت4، خذني للاسئلة	1		100	2	5	1	3	2	2	2	2	1	مدينة
فهمت السيناريو الافت4، خذني للاسئلة	1		150	1	5	2	3	2	2	2	2	1	مدينة
فهمت السيناريو الافت4، خذني للاسئلة	1		150	1	5	2	3	2	2	2	2	1	مدينة
فهمت السيناريو الافت4، خذني للاسئلة	1		50	2	4	2	3	2	1	2	2	1	مدينة
فهمت السيناريو الافت4، خذني للاسئلة	1		50	1	4	2	4	2	3	2	2	1	مدينة
فهمت السيناريو الافت4، خذني للاسئلة	2	غير مقتدر ماديا		1	2	1	4	2	1	2	2	1	مدينة
فهمت السيناريو الافت4، خذني للاسئلة	2	مسؤولية الحكومة توفير خدمات صحية مجانية		2	2	1	1	1	2	2	2	1	مدينة
فهمت السيناريو الافت4، خذني للاسئلة	1		100	2	4	1	4	2	3	2	4	1	مدينة
فهمت السيناريو الافت4، خذني للاسئلة	1		250	1	4	2	2	3	1	2	3	1	مدينة
فهمت السيناريو الافت4، خذني للاسئلة	1		250	1	4	2	2	3	1	2	3	1	مدينة
فهمت السيناريو الافت4، خذني للاسئلة	1		50	2	3	2	3	3	1	2	3	1	مدينة
فهمت السيناريو الافت4، خذني للاسئلة	1		50	2	3	2	3	3	1	2	3	1	مدينة
فهمت السيناريو الافت4، خذني للاسئلة	1		400	2	5	2	3	3	3	2	3	1	مدينة
فهمت السيناريو الافت4، خذني للاسئلة	1		50	2	3	2	4	2	1	2	3	1	مدينة
فهمت السيناريو الافت4، خذني للاسئلة	1		50	2	3	1	1	2	1	2	3	1	مدينة
فهمت السيناريو الافت4، خذني للاسئلة	1		50	2	3	1	1	2	1	2	3	1	مدينة
فهمت السيناريو الافت4، خذني للاسئلة	1		500	1	4	2	2	2	3	2	3	1	مدينة
فهمت السيناريو الافت4، خذني للاسئلة	1		100	1	3	1	4	2	1	2	3	1	مدينة
فهمت السيناريو الافت4، خذني للاسئلة	1		1000	2	3	2	2	3	3	2	1	1	مدينة
فهمت السيناريو الافت4، خذني للاسئلة	1		150	1	4	2	4	3	3	2	1	1	مدينة
فهمت السيناريو الافت4، خذني للاسئلة	1		30	1	3	2	2	2	3	2	1	1	مدينة
فهمت السيناريو الافت4، خذني للاسئلة	1		100	2	4	2	3	2	3	2	1	1	مدينة
فهمت السيناريو الافت4، خذني للاسئلة	1		15	1	4	2	4	2	3	2	1	1	مدينة
فهمت السيناريو الافت4، خذني للاسئلة	1		200	1	3	1	1	1	3	2	1	1	محافظة
فهمت السيناريو الافت4، خذني للاسئلة	1		200	1	3	1	1	1	3	2	1	1	محافظة
فهمت السيناريو الافت4، خذني للاسئلة	2	لا أعلم		1	4	2	1	1	3	2	1	1	مدينة
فهمت السيناريو الافت4، خذني للاسئلة	2	غير مقتدر ماديا		1	3	1	1	1	3	2	1	1	مدينة
فهمت السيناريو الافت4، خذني للاسئلة	2	غير مقتدر ماديا		1	3	1	1	1	3	2	1	1	مدينة
فهمت السيناريو الافت4، خذني للاسئلة	2	غير مقتدر ماديا		1	3	2	4	3	1	1	2	1	مدينة
فهمت السيناريو الافت4، خذني للاسئلة	2	غير مقتدر ماديا		1	3	2	4	3	1	1	2	1	مدينة
فهمت السيناريو الافت4، خذني للاسئلة	1		150	2	3	2	4	3	3	1	2	1	مدينة
فهمت السيناريو الافت4، خذني للاسئلة	1		100	1	5	2	4	3	3	1	2	1	مدينة
فهمت السيناريو الافت4، خذني للاسئلة	1		100	2	4	2	4	2	3	1	2	1	مدينة
فهمت السيناريو الافت4، خذني للاسئلة	2	مسؤولية الحكومة توفير خدمات صحية مجانية		1	3	2	2	2	3	1	2	1	مدينة
فهمت السيناريو الافت4، خذني للاسئلة	2	مسؤولية الحكومة توفير خدمات صحية مجانية		1	3	2	2	2	3	1	2	1	مدينة
فهمت السيناريو الافت4، خذني للاسئلة	2	غير مقتدر ماديا		1	4	2	4	2	3	1	2	1	مدينة
فهمت السيناريو الافت4، خذني للاسئلة	2	مسؤولية الحكومة توفير خدمات صحية مجانية		1	5	2	4	2	3	1	2	1	مدينة
فهمت السيناريو الافت4، خذني للاسئلة	2	مسؤولية الحكومة توفير خدمات صحية مجانية		1	5	2	4	2	3	1	2	1	مدينة
فهمت السيناريو الافت4، خذني للاسئلة	2	لا استخدم خدمات الرعاية الصحية العامة		2	5	2	1	1	3	1	2	1	مدينة
فهمت السيناريو الافت4، خذني للاسئلة	1		150	2	4	1	3	2	2	1	4	1	مدينة
فهمت السيناريو الافت4، خذني للاسئلة	1		500	2	4	2	4	2	3	1	4	1	مدينة
فهمت السيناريو الافت4، خذني للاسئلة	1		50	1	4	2	4	2	3	1	3	1	مدينة
فهمت السيناريو الافت4، خذني للاسئلة	1		50	1	5	2	4	2	3	1	3	1	مدينة
فهمت السيناريو الافت4، خذني للاسئلة	1		200	1	5	2	4	2	3	1	3	1	مدينة
فهمت السيناريو الافت4، خذني للاسئلة	2	مسؤولية الحكومة توفير خدمات صحية مجانية		2	3	2	3	2	3	1	3	1	مدينة
فهمت السيناريو الافت4، خذني للاسئلة	1		200	2	5	2	4	2	3	1	3	1	مدينة
فهمت السيناريو الافت4، خذني للاسئلة	1		200	2	5	2	4	2	3	1	3	1	مدينة
فهمت السيناريو الافت4، خذني للاسئلة	1		50	2	2	2	4	2	3	1	3	1	مدينة
فهمت السيناريو الافت4، خذني للاسئلة	2	غير مقتدر ماديا		1	5	2	3	3	3	1	1	1	مدينة
فهمت السيناريو الافت4، خذني للاسئلة	1		500	1	3	2	4	3	3	1	1	1	مدينة
فهمت السيناريو الافت4، خذني للاسئلة	1		50	1	4	2	4	2	3	1	1	1	مدينة
فهمت السيناريو الافت4، خذني للاسئلة	2	غير مقتدر ماديا		1	5	2	2	2	3	1	1	1	مدينة
فهمت السيناريو الافت4، خذني للاسئلة	2	غير مقتدر ماديا		1	5	2	2	2	3	1	1	1	مدينة
فهمت السيناريو الافت4، خذني للاسئلة	1		50	1	5	2	3	2	2	1	1	1	مدينة
فهمت السيناريو الافت4، خذني للاسئلة	1		50	2	3	2	3	2	3	1	1	1	مدينة
فهمت السيناريو الافت4، خذني للاسئلة	1		50	1	5	2	3	2	3	1	1	1	مدينة
فهمت السيناريو الافت4، خذني للاسئلة	1		50	1	5	2	3	2	3	1	1	1	مدينة
فهمت السيناريو الافت4، خذني للاسئلة	1		50	2	3	2	3	2	3	1	1	1	مدينة
فهمت السيناريو الافت4، خذني للاسئلة	1		50	1	5	2	3	2	3	1	1	1	مدينة
فهمت السيناريو الافت4، خذني للاسئلة	1		100	2	4	2	3	2	3	1	1	1	مدينة
فهمت السيناريو الافت4، خذني للاسئلة	1		100	1	4	2	3	2	3	1	1	1	مدينة
فهمت السيناريو الافت4، خذني للاسئلة	1		100	1	3	2	3	2	3	1	1	1	مدينة
فهمت السيناريو الافت4، خذني للاسئلة	1		50	2	4	2	4	2	3	1	1	1	مدينة
فهمت السيناريو الافت4، خذني للاسئلة	2	مسؤولية الحكومة توفير خدمات صحية مجانية		2	1	2	4	2	3	1	1	1	مدينة
فهمت السيناريو الافت4، خذني للاسئلة	1		100	1	5	2	1	1	3	1	1	1	محافظة
فهمت السيناريو الافت4، خذني للاسئلة	1		150	2	4	2	1	1	3	1	1	1	مدينة
فهمت السيناريو الافت4، خذني للاسئلة	2	لا استخدم خدمات الرعاية الصحية العامة		1	4	2	1	1	3	1	1	1	مدينة
فهمت السيناريو الافت4، خذني للاسئلة	1		50	2	4	2	1	1	2	1	1	1	مدينة
فهمت السيناريو الافت4، خذني للاسئلة	1		100	1	4	1	1	1	3	1	1	1	مدينة
فهمت السيناريو الافت4، خذني للاسئلة	1		100	2	4	2	1	1	3	1	1	1	مدينة
فهمت السيناريو الافت4، خذني للاسئلة	1		150	1	4	2	1	1	3	1	1	1	مدينة
فهمت السيناريو الافت4، خذني للاسئلة	2	لا استخدم خدمات الرعاية الصحية العامة		2	2	2	1	1	3	1	1	1	مدينة
فهمت السيناريو الافت4، خذني للاسئلة	2	مسؤولية الحكومة توفير خدمات صحية مجانية		1	5	2	1	1	3	1	1	1	مدينة
فهمت السيناريو الافت4، خذني للاسئلة	2	مسؤولية الحكومة توفير خدمات صحية مجانية		1	4	1	1	1	2	1	1	1	مدينة
فهمت السيناريو الافت4، خذني للاسئلة	2	لا استخدم خدمات الرعاية الصحية العامة		2	2	2	1	1	3	1	1	1	مدينة
فهمت السيناريو الافت4، خذني للاسئلة	2	مسؤولية الحكومة توفير خدمات صحية مجانية		1	4	1	1	1	2	1	1	1	مدينة
فهمت السيناريو الافت4، خذني للاسئلة	1		250	2	3	2	2	2	3	1	5	1	مدينة

## Sheet: Sheet1
طابع زمني
الرجاء قراءة التالي قبل الإجابة على أسئلة الإستبيان: حاليا، في المملكة العربية السعودية، يتم تقديم خدمات الرعاية الصحية العامة مجانا لجميع المواطنين بتمويل من الحكومة. ونظرًا لأن هذه الخدمات مجانية، غالبًا ما يواجه المرضى فترات انتظار طويلة قبل استشارة الإخصائي أو الاستشاري. يتزايد الطلب على خدمات الرعاية الصحية العامة، لكن الموارد مثل سعة أسرة المستشفيات والأطباء والممرضات قد لا تزال غير كافية. …
هل أنت على استعداد للمساهمة في نظام التأمين الصحي الوطني ودفع قسط تأمين صحي شهري مقابل ضمان استدامة ورفع جودة خدمات الرعاية الصحية العامة الحالية؟	A1
حدد السبب الرئيسي لعدم استعدادك للدفع مقابل ضمان استدامة خدمات الرعاية الصحية العامة الحالية. الرجاء اختيار السبب الأكثر أهمية من القائمة أدناه	A2
ما هو أعلى مبلغ (بالريال السعودي) ستكون على استعداد لدفعه كقسط تأمين صحي شهري مقابل ضمان استدامة ورفع جودة خدمات الرعاية الصحية العامة الحالية، مع الأخذ في الاعتبار متوسط دخلك ونفقاتك الأخرى؟ (ضع ارقام فقط)	A3	NHI
أي نوع من خدمات الرعاية الصحية التالية تستخدم (غالباً):	A4	Healthcare Provider
ما مدى رضاك عن خدمات الرعاية الصحية العامة (الحكومية)	A5	Satisifaction
الجنس	A6	Gender
العمر	A7	Age
الحالة الإجتماعية	A8	Marital statue
الحالة الوظيفية	A9	Occupation
المستوى التعليمي	A10	Education
الدخل الشهري	A11	Income
المنطقة	A12	Region
هل تعيش في	A13	Living
